# Supplementary material for: CoRAL accurately resolves extrachromosomal DNA genome structures with long-read sequencing
Source: Genome Res. 2024 Sep;34(9):1344–54. doi: 10.1101/gr.279131.124 (PMC11529860; doi:10.1101/gr.279131.124)
Supplement: Supplement 4 [file Supplemental_Code.zip]

Archive with 25 entries (20 files):
- Supplemental_Code/
- Supplemental_Code/pyproject.toml
- Supplemental_Code/README.md
- Supplemental_Code/setup.py
- Supplemental_Code/notebooks/
- Supplemental_Code/notebooks/plot_coverage.ipynb
- Supplemental_Code/reference/
- Supplemental_Code/reference/hg38full_ref_5k.cnn
- Supplemental_Code/scripts/
- Supplemental_Code/scripts/align_illumina_reads.sh
- Supplemental_Code/scripts/align_nanopore_reads.sh
- Supplemental_Code/scripts/call_cnvs.sh
- Supplemental_Code/scripts/report_nanopore_qc.py
- Supplemental_Code/src/
- Supplemental_Code/src/breakpoint_graph.py
- Supplemental_Code/src/breakpoint_utilities.py
- Supplemental_Code/src/cigar_parsing.py
- Supplemental_Code/src/cnv_seed.py
- Supplemental_Code/src/cycle2bed.py
- Supplemental_Code/src/cycle_decomposition.py
- Supplemental_Code/src/global_names.py
- Supplemental_Code/src/hsr.py
- Supplemental_Code/src/infer_breakpoint_graph.py
- Supplemental_Code/src/path_constraints.py
- Supplemental_Code/src/plot_amplicons.py
