# Supplementary material for: CoRAL accurately resolves extrachromosomal DNA genome structures with long-read sequencing
Source: Genome Res. 2024 Sep;34(9):1344–54. doi: 10.1101/gr.279131.124 (PMC11529860; doi:10.1101/gr.279131.124)
Supplement: Supplement 4 [file Supplemental_Code.zip › Supplemental_Code/README.md]

# Detecting ecDNA structures from long read data
A repository for scripts, utilities, notebooks, and other modules supporting long-read identification of ecDNA species from sequencing data.

There are three main folders that will be used for organizing our analysis code:
* `./notebooks` will store jupyter notebooks for interactive analysis and plotting.
* `./scripts` will store scripts for automated, pipeline processing of data.
* `./utilities` will store functions and modules that are helpful / necessary for analyzing the data.

Our best practices will be to write functions in separate utilities files that will be imported into jupyter notebooks or scripts. 
