# Supplementary material for: CoRAL accurately resolves extrachromosomal DNA genome structures with long-read sequencing
Source: Genome Res. 2024 Sep;34(9):1344–54. doi: 10.1101/gr.279131.124 (PMC11529860; doi:10.1101/gr.279131.124)
Supplement: Supplement 4 [file Supplemental_Code.zip › Supplemental_Code/setup.py]

#!/usr/bin/env python

# This is a shim to hopefully allow Github to detect the package, build is done with poetry

import setuptools

if __name__ == "__main__":
    setuptools.setup(name="long_read_aa")
