# Supplementary material for: CoRAL accurately resolves extrachromosomal DNA genome structures with long-read sequencing
Source: Genome Res. 2024 Sep;34(9):1344–54. doi: 10.1101/gr.279131.124 (PMC11529860; doi:10.1101/gr.279131.124)
Supplement: Supplement 4 [file Supplemental_Code.zip › Supplemental_Code/notebooks/plot_coverage.ipynb]

# %% [markdown]
# Evaluate CNV Calling

This notebook produces various plots for comparing CNV calls and coverage between illumina and long-read (i.e., Nanopore) WGS data.

# %% [code]
import matplotlib.pyplot as plt
import numpy as np
import pandas as pd
import seaborn as sns
from scipy import stats

# %% [markdown]
## Compare coverage

# %% [code]
MIN_COVERAGE = -2

sample = "MDA231"

nanopore_coverage = pd.read_csv(f"../../data/{sample}/nanopore/nanopore_cnv_out/winnowmap_mapping.sorted.cnr", sep='\t')
illumina_coverage = pd.read_csv(f"../../data/{sample}/illumina/illumina_cnv_out/{sample}.sort.rmdup.cnr", sep='\t')

nanopore_coverage.loc[nanopore_coverage['log2'] < MIN_COVERAGE, 'log2'] = MIN_COVERAGE
illumina_coverage.loc[illumina_coverage['log2'] < MIN_COVERAGE, 'log2'] = MIN_COVERAGE


# %% [code]
nanopore_coverage.head(5)

# %% [code]
corr = stats.pearsonr(nanopore_coverage['log2'].values, illumina_coverage['log2'].values)[0]

m, b = np.polyfit(nanopore_coverage['log2'].values, illumina_coverage['log2'].values, 1)

sns.scatterplot(nanopore_coverage['log2'].values, illumina_coverage['log2'].values)
plt.plot(nanopore_coverage['log2'].values, m*nanopore_coverage['log2'].values+b, color='red')
plt.xlabel("Nanopore coverage (log2)")
plt.ylabel("Illumina coverage (log2)")
plt.title(f"{sample} (Pearson: {round(corr, 2)}; Regression coef: {round(m, 2)})")
plt.savefig(f"../../data/{sample}/coverage_comparison.png", dpi = 300)
plt.show()

# %% [code]
