# Supplementary material for: CoRAL accurately resolves extrachromosomal DNA genome structures with long-read sequencing
Source: Genome Res. 2024 Sep;34(9):1344–54. doi: 10.1101/gr.279131.124 (PMC11529860; doi:10.1101/gr.279131.124)
Supplement: Supplement 4 [file Supplemental_Code.zip › Supplemental_Code/reference/hg38full_ref_5k.cnn]

chromosome	start	end	gene	log2	depth	gc	rmask	spread
chr1	14941	19883	-	0.991318	120.227	0.595913		0.581058
chr1	19883	24824	-	0.923474	115.241	0.532888		0.63184
chr1	24824	29766	-	0.673086	102.069	0.504047		0.77108
chr1	29766	34708	-	0.565163	95.4314	0.456698		0.839733
chr1	34708	39649	-	0.345592	84.8978	0.485934		0.972853
chr1	39649	44591	-	0.173064	76.0001	0.375759		1.04953
chr1	44591	49533	-	0.395078	76.4882	0.347633		0.849144
chr1	49533	54474	-	0.314744	71.93	0.360656		0.817621
chr1	54474	59416	-	0.289055	67.8358	0.373331		0.823301
chr1	59416	64358	-	-0.00295405	63.9389	0.336099		0.998299
chr1	64358	69299	-	0.0813765	58.8115	0.314511		0.939163
chr1	69299	74241	-	-0.0581797	52.1018	0.365237		0.980264
chr1	74241	79183	-	-0.015508	48.4258	0.377378		1.30807
chr1	79183	84124	-	-0.00995658	45.3001	0.379073		0.997366
chr1	84124	89066	-	-0.19038	41.6007	0.386686		1.51087
chr1	89066	94008	-	-0.172195	42.6077	0.439093		1.48179
chr1	94008	98949	-	-0.521751	48.5584	0.425825		1.4748
chr1	98949	103891	-	-0.0858539	51.4006	0.416835		1.22912
chr1	103891	108833	-	0.0535058	55.6088	0.391744		0.992173
chr1	108833	113774	-	0.304886	65.2214	0.366323		0.867445
chr1	113774	118716	-	0.331666	64.9488	0.357548		0.830078
chr1	118716	123657	-	0.338583	60.459	0.328274		0.745569
chr1	123657	128599	-	0.17041	49.5973	0.328612		0.794736
chr1	128599	133541	-	-0.205601	39.508	0.531161		1.07991
chr1	133541	138482	-	-0.517434	31.8978	0.627808		0.934335
chr1	138482	143424	-	-1.48339	20.2582	0.489883		1.27763
chr1	143424	148366	-	-1.77801	15.1007	0.466006		1.17209
chr1	148366	153307	-	-2.46804	9.23615	0.451933		1.19352
chr1	153307	158249	-	-2.46961	8.68485	0.414002		1.01762
chr1	158249	163191	-	-2.30888	8.98775	0.436868		0.82561
chr1	163191	168132	-	-1.24147	23.2081	0.409836		0.538807
chr1	168132	173074	-	-0.919642	28.6662	0.538851		0.834086
chr1	173074	178016	-	-0.630931	34.2263	0.410563		0.449955
chr1	178016	182957	-	-0.0253236	47.9658	0.504149		0.436623
chr1	182957	187899	-	0.232209	56.8001	0.587616		0.539032
chr1	187899	192841	-	-0.0568139	48.6107	0.571631		0.569934
chr1	192841	197782	-	-0.449662	36.6563	0.510625		0.602279
chr1	197782	202724	-	-0.939078	27.1729	0.491906		0.67117
chr1	202724	207666	-	-2.2219	10.1559	0.470862		0.664569
chr1	257666	262703	-	-0.918994	25.4515	0.385944		0.853232
chr1	262703	267741	-	-0.0823615	44.6958	0.41584		0.841624
chr1	267741	272779	-	-0.24997	42.1743	0.436681		0.905319
chr1	272779	277817	-	-0.534327	37.4096	0.396387		1.07569
chr1	277817	282854	-	-0.543813	33.7172	0.420091		1.09573
chr1	282854	287892	-	-1.02962	25.0408	0.38547		1.01513
chr1	287892	292930	-	-1.76566	17.0657	0.35788		1.33072
chr1	292930	297968	-	-2.46852	8.51102	0.333267		1.06777
chr1	347968	352915	-	-0.999892	23.8126	0.387508		0.709096
chr1	352915	357863	-	-0.512236	35.4255	0.441188		0.704546
chr1	357863	362811	-	-0.775632	30.582	0.471908		0.76159
chr1	362811	367759	-	-0.536731	34.7105	0.482821		0.67958
chr1	367759	372707	-	-0.411929	36.6378	0.482215		0.688241
chr1	372707	377655	-	-0.329036	37.7693	0.506265		0.70956
chr1	377655	382603	-	-0.406198	36.1146	0.589935		0.640203
chr1	382603	387551	-	-0.375267	37.8287	0.471302		0.501745
chr1	387551	392499	-	-0.0479826	42.093	0.464026		0.420185
chr1	392499	397446	-	-0.123358	42.482	0.455225		0.469286
chr1	397446	402394	-	-0.0652288	43.7388	0.430679		0.461082
chr1	402394	407342	-	-0.0579583	47.2981	0.445635		0.32354
chr1	407342	412290	-	0.0088141	48.6268	0.393088		0.265004
chr1	412290	417238	-	-0.237529	42.0435	0.391269		0.376061
chr1	417238	422186	-	-0.223895	40.4696	0.319927		0.400798
chr1	422186	427134	-	-0.127757	42.3316	0.326799		0.410783
chr1	427134	432082	-	-0.466784	36.1208	0.386419		0.506116
chr1	432082	437030	-	-0.71971	29.9443	0.449475		0.546108
chr1	437030	441978	-	-1.14491	18.988	0.41633		0.657898
chr1	441978	446925	-	-1.25382	16.4999	0.387305		0.835087
chr1	446925	451873	-	-1.61845	12.0007	0.365602		0.949557
chr1	451873	456821	-	-2.04082	8.60899	0.348019		1.14736
chr1	456821	461769	-	-2.30592	8.57814	0.358933		1.41758
chr1	461769	466717	-	-2.63181	4.65739	0.410671		1.53815
chr1	466717	471665	-	-1.73237	12.7917	0.364188		1.05615
chr1	471665	476613	-	-0.969207	21.497	0.334074		0.89277
chr1	476613	481561	-	-0.97963	21.7352	0.347211		0.647017
chr1	481561	486509	-	-1.14551	19.9577	0.362773		0.581754
chr1	486509	491456	-	-1.01068	21.9273	0.577926		0.600615
chr1	491456	496404	-	-1.05548	24.6754	0.582862		0.622947
chr1	496404	501352	-	-0.814922	29.6898	0.453921		0.509758
chr1	501352	506300	-	-0.357062	39.4411	0.46443		0.703046
chr1	506300	511248	-	-0.296578	39.8011	0.442603		0.748507
chr1	511248	516196	-	-0.517164	35.047	0.432094		0.614498
chr1	516196	521144	-	-0.634827	33.2427	0.428254		0.626403
chr1	521144	526092	-	-0.847894	23.6922	0.406023		0.704941
chr1	526092	531040	-	-1.49556	15.0954	0.520614		0.939895
chr1	531040	535988	-	-2.8555	6.2631	0.435732		1.24239
chr1	585988	590992	-	-1.43104	14.6486	0.478817		0.804034
chr1	590992	595996	-	-0.947426	22.2647	0.48741		0.983668
chr1	595996	601000	-	-0.800434	23.4519	0.476219		0.90844
chr1	601000	606004	-	-0.784303	22.7577	0.508193		0.778619
chr1	606004	611009	-	-0.489795	25.8465	0.616384		0.822409
chr1	611009	616013	-	-0.48503	32.9649	0.494604		0.734795
chr1	616013	621017	-	-0.282751	33.9162	0.465028		0.890875
chr1	621017	626021	-	-0.324694	34.8825	0.459432		0.772982
chr1	636030	641034	-	-0.247624	34.8135	0.447642		0.761934
chr1	641034	646038	-	-0.368695	32.3022	0.420863		0.76297
chr1	646038	651043	-	-0.387933	30.4994	0.421179		0.741563
chr1	651043	656047	-	-0.242165	35.362	0.309153		0.728032
chr1	656047	661051	-	-0.276324	35.7706	0.344325		0.684555
chr1	661051	666055	-	-0.522235	26.5324	0.329137		0.805698
chr1	666055	671060	-	-0.680317	23.7256	0.462937		0.774015
chr1	671060	676064	-	-0.481833	27.3404	0.371703		0.764812
chr1	676064	681068	-	-0.364415	33.0327	0.419065		0.713064
chr1	681068	686072	-	-0.348174	36.2946	0.353317		0.711208
chr1	686072	691077	-	-0.146547	45.2414	0.36044		0.467666
chr1	691077	696081	-	0.255809	59.3341	0.36211		0.410251
chr1	696081	701085	-	0.184761	59.0104	0.405076		0.412896
chr1	701085	706089	-	0.260904	62.9062	0.373102		0.436099
chr1	706089	711093	-	0.422915	67.4395	0.333733		0.388502
chr1	711093	716098	-	0.533504	73.3965	0.35025		0.348904
chr1	716098	721102	-	0.635332	79.1216	0.353118		0.367491
chr1	721102	726106	-	0.610533	79.9363	0.557554		0.427846
chr1	726106	731110	-	0.688631	86.89	0.590528		0.46721
chr1	731110	736115	-	0.944042	100.934	0.43976		0.464223
chr1	736115	741119	-	0.857964	99.4992	0.460831		0.437652
chr1	741119	746123	-	0.567018	79.7745	0.456435		0.286338
chr1	746123	751127	-	0.414255	71.5895	0.43765		0.246178
chr1	751127	756132	-	0.357189	70.7308	0.467133		0.289532
chr1	756132	761136	-	0.262989	65.0636	0.417066		0.300573
chr1	761136	766140	-	0.126716	61.691	0.425859		0.294797
chr1	766140	771144	-	0.0454455	58.3346	0.46283		0.240399
chr1	771144	776149	-	-0.00310271	56.3912	0.484515		0.140126
chr1	776149	781153	-	-0.00516539	54.0007	0.5004		0.102104
chr1	781153	786157	-	0.000689529	52.3231	0.332934		0.18576
chr1	786157	791161	-	0.22829	61.0814	0.403677		0.249963
chr1	791161	796166	-	-0.0344459	51.6036	0.41978		0.260812
chr1	796166	801170	-	-0.0163334	50.1923	0.393285		0.234435
chr1	801170	806174	-	-0.0282066	49.4255	0.422262		0.272795
chr1	806174	811178	-	0.0241759	50.874	0.382294		0.250108
chr1	811178	816182	-	0.0405589	51.7232	0.391687		0.24224
chr1	816182	821187	-	-0.0251249	50.3579	0.469331		0.232273
chr1	821187	826191	-	0.00672054	51.2779	0.456235		0.262855
chr1	826191	831195	-	0.0396582	53.5284	0.473821		0.293215
chr1	831195	836199	-	0.00911013	54.3398	0.477618		0.2534
chr1	836199	841204	-	0.0726182	64.3553	0.433167		0.29239
chr1	841204	846208	-	0.127271	57.9787	0.494604		0.246614
chr1	846208	851212	-	0.179632	56.7972	0.44964		0.300166
chr1	851212	856216	-	0.108193	55.7221	0.471623		0.278651
chr1	856216	861221	-	0.108123	55.9843	0.455744		0.2717
chr1	861221	866225	-	0.0469941	55.3252	0.473621		0.287244
chr1	866225	871229	-	0.0521578	57.2394	0.467226		0.261377
chr1	871229	876233	-	0.0121763	57.0387	0.500799		0.290093
chr1	876233	881238	-	0.59032	75.1783	0.435165		0.202554
chr1	881238	886242	-	0.395044	66.0171	0.379297		0.142369
chr1	886242	891246	-	0.0146794	65.0198	0.456235		0.186952
chr1	891246	896250	-	0.0901318	63.1785	0.411471		0.246608
chr1	896250	901255	-	0.015345	53.1597	0.482318		0.167725
chr1	901255	906259	-	-0.04424	59.8518	0.604317		0.225683
chr1	906259	911263	-	-0.058589	58.1593	0.641487		0.288623
chr1	911263	916267	-	-0.0109649	56.8698	0.583133		0.282425
chr1	916267	921271	-	-0.0170132	50.3634	0.621303		0.224716
chr1	921271	926276	-	0.00385201	51.228	0.687313		0.194505
chr1	926276	931280	-	0.00801168	52.268	0.632894		0.195108
chr1	931280	936284	-	0.0169892	52.8743	0.646882		0.271543
chr1	936284	941288	-	0.0125095	52.1748	0.669065		0.265408
chr1	941288	946293	-	-0.00579691	54.0576	0.659341		0.320807
chr1	946293	951297	-	0.0033255	54.2645	0.597922		0.289503
chr1	951297	956301	-	0.0505829	55.2713	0.601119		0.236639
chr1	956301	961305	-	0.104092	57.7298	0.647082		0.18085
chr1	961305	966310	-	0.0230318	55.9613	0.65974		0.20082
chr1	966310	971314	-	0.120585	58.0856	0.61191		0.170499
chr1	971314	976318	-	0.139724	65.3893	0.649081		0.217345
chr1	976318	981322	-	0.12208	56.2566	0.690647		0.242781
chr1	981322	986327	-	0.131153	56.7618	0.575824		0.156846
chr1	986327	991331	-	0.0755003	55.8104	0.46203		0.171329
chr1	991331	996335	-	0.0834325	56.0093	0.534173		0.213508
chr1	996335	1001339	-	0.0560903	53.0613	0.707834		0.143651
chr1	1001339	1006344	-	-0.00765519	50.3135	0.630569		0.199356
chr1	1006344	1011348	-	0.00304482	50.7192	0.519185		0.231437
chr1	1011348	1016352	-	0.0323752	50.8357	0.551958		0.223766
chr1	1016352	1021356	-	-0.00173883	52.0528	0.645084		0.18146
chr1	1021356	1026361	-	-0.0654542	49.615	0.648951		0.194445
chr1	1026361	1031365	-	-0.0461371	47.4982	0.618505		0.233615
chr1	1031365	1036369	-	-0.0320032	48.9786	0.684852		0.208766
chr1	1036369	1041373	-	-0.0399539	48.7705	0.654277		0.175953
chr1	1041373	1046377	-	-0.081474	47.4154	0.668665		0.166588
chr1	1046377	1051382	-	-0.109529	47.3113	0.67972		0.207033
chr1	1051382	1056386	-	-0.0855154	47.5051	0.624101		0.129395
chr1	1056386	1061390	-	-0.0536506	48.8611	0.615907		0.159296
chr1	1061390	1066394	-	-0.0533261	49.061	0.641687		0.255216
chr1	1066394	1071399	-	-0.0999238	47.3837	0.663337		0.27856
chr1	1071399	1076403	-	-0.0777975	49.9054	0.667466		0.209445
chr1	1076403	1081407	-	-0.076282	49.6322	0.692646		0.199578
chr1	1081407	1086411	-	-0.0829523	47.8349	0.666667		0.172622
chr1	1086411	1091416	-	-0.0542022	47.7477	0.657542		0.0770001
chr1	1091416	1096420	-	-0.0478128	48.8773	0.511591		0.157212
chr1	1096420	1101424	-	0.0645439	52.9836	0.421063		0.193582
chr1	1101424	1106428	-	-0.101185	49.9199	0.466627		0.17533
chr1	1106428	1111433	-	-0.0499515	49.7064	0.52987		0.167548
chr1	1111433	1116437	-	-0.0729858	50.3985	0.58733		0.178253
chr1	1116437	1121441	-	-0.120801	51.227	0.591527		0.22204
chr1	1121441	1126445	-	-0.125508	49.4203	0.627698		0.294228
chr1	1126445	1131450	-	-0.0214472	50.6274	0.591209		0.315047
chr1	1131450	1136454	-	-0.0824418	49.4812	0.609313		0.260781
chr1	1136454	1141458	-	-0.103045	48.6873	0.655276		0.249179
chr1	1141458	1146462	-	0.000542531	51.2048	0.660472		0.27273
chr1	1146462	1151466	-	-0.00672964	51.3361	0.63769		0.403866
chr1	1151466	1156471	-	-0.0223579	52.164	0.536663		0.46925
chr1	1156471	1161475	-	-0.044545	52.0524	0.656875		0.389617
chr1	1161475	1166479	-	-0.0505408	52.6218	0.652078		0.329673
chr1	1166479	1171483	-	-0.0812536	51.5846	0.677858		0.397844
chr1	1171483	1176488	-	-0.0231448	51.7869	0.601399		0.356745
chr1	1176488	1181492	-	-0.0562018	51.9677	0.63789		0.279478
chr1	1181492	1186496	-	-0.041978	51.8096	0.6249		0.202107
chr1	1186496	1191500	-	0.0218602	53.9284	0.416267		0.261799
chr1	1191500	1196505	-	0.00414222	54.9298	0.447153		0.283692
chr1	1196505	1201509	-	-0.00618299	51.4401	0.673861		0.160475
chr1	1201509	1206513	-	-0.0458171	51.0988	0.690647		0.210086
chr1	1206513	1211517	-	-0.0133942	51.1765	0.63749		0.196875
chr1	1211517	1216522	-	-0.0270992	50.3051	0.662737		0.218793
chr1	1216522	1221526	-	-0.0611503	49.0805	0.625699		0.142243
chr1	1221526	1226530	-	-0.0445878	52.6296	0.596922		0.106132
chr1	1226530	1231534	-	-0.0291583	53.0654	0.605516		0.254981
chr1	1231534	1236539	-	0.0253117	53.0571	0.658741		0.299672
chr1	1236539	1241543	-	-0.029814	51.6773	0.67486		0.267747
chr1	1241543	1246547	-	-0.0424685	51.2326	0.685851		0.19042
chr1	1246547	1251551	-	0.0369006	51.0451	0.65048		0.2278
chr1	1251551	1256555	-	0.0431379	50.6748	0.56195		0.174417
chr1	1256555	1261560	-	0.106905	53.087	0.584815		0.190546
chr1	1261560	1266564	-	0.0698742	53.5754	0.515787		0.239429
chr1	1266564	1271568	-	-0.00458267	52.9719	0.558153		0.266614
chr1	1271568	1276572	-	0.0142357	52.9206	0.608713		0.306238
chr1	1276572	1281577	-	0.0662763	54.1152	0.517083		0.266864
chr1	1281577	1286581	-	-0.0513959	51.3339	0.644285		0.315846
chr1	1286581	1291585	-	-0.0111781	51.4508	0.688249		0.412329
chr1	1291585	1296589	-	-0.0253186	48.6579	0.683054		0.306422
chr1	1296589	1301594	-	-0.042913	49.0644	0.65015		0.247249
chr1	1301594	1306598	-	4.99338e-05	50.7226	0.664269		0.307994
chr1	1306598	1311602	-	0.0162289	52.5044	0.681455		0.224199
chr1	1311602	1316606	-	-0.00556435	51.0809	0.6251		0.245803
chr1	1316606	1321611	-	-0.024749	50.2307	0.565035		0.231555
chr1	1321611	1326615	-	-0.0226131	50.9978	0.640687		0.315577
chr1	1326615	1331619	-	-0.0746082	49.8609	0.638689		0.242043
chr1	1331619	1336623	-	-0.0376862	48.8526	0.666067		0.103348
chr1	1336623	1341628	-	-0.102874	48.6537	0.65015		0.27186
chr1	1341628	1346632	-	-0.105222	48.7744	0.673261		0.265304
chr1	1346632	1351636	-	-0.126577	49.1241	0.714029		0.334912
chr1	1351636	1356640	-	-0.134592	48.6148	0.678857		0.381552
chr1	1356640	1361645	-	0.0140093	51.6517	0.624376		0.187648
chr1	1361645	1366649	-	-0.00591161	52.7983	0.503997		0.220396
chr1	1366649	1371653	-	-0.0349319	51.5209	0.521183		0.247955
chr1	1371653	1376657	-	0.00251504	52.6024	0.623701		0.28941
chr1	1376657	1381661	-	-0.0170058	50.9002	0.541767		0.296765
chr1	1381661	1386666	-	0.0466337	53.5474	0.535864		0.28714
chr1	1386666	1391670	-	-0.0212202	53.4031	0.519185		0.253843
chr1	1391670	1396674	-	0.110533	55.8852	0.479816		0.250548
chr1	1396674	1401678	-	0.119846	55.7579	0.589129		0.214164
chr1	1401678	1406683	-	0.0868989	54.7028	0.517483		0.31289
chr1	1406683	1411687	-	0.0963385	54.7352	0.543165		0.295741
chr1	1411687	1416691	-	0.0248512	53.8537	0.441447		0.343242
chr1	1416691	1421695	-	0.0266665	52.9244	0.595723		0.215927
chr1	1421695	1426700	-	0.0208351	53.2972	0.575624		0.249335
chr1	1426700	1431704	-	-0.0749177	49.7665	0.619305		0.338272
chr1	1431704	1436708	-	-0.0139815	49.9049	0.67446		0.162759
chr1	1436708	1441712	-	0.00858272	49.0935	0.666867		0.100204
chr1	1441712	1446717	-	-0.0143917	50.491	0.564436		0.287619
chr1	1446717	1451721	-	-0.0649677	49.9027	0.511391		0.322658
chr1	1451721	1456725	-	-0.101512	48.3733	0.598921		0.24618
chr1	1456725	1461729	-	-0.0529689	48.4865	0.579936		0.134893
chr1	1461729	1466734	-	-0.0965189	48.8897	0.534865		0.237181
chr1	1466734	1471738	-	-0.132258	48.2367	0.557154		0.275598
chr1	1471738	1476742	-	-0.115883	47.6948	0.586531		0.210368
chr1	1476742	1481746	-	-0.174203	46.167	0.595923		0.228516
chr1	1481746	1486750	-	-0.126107	48.1474	0.604117		0.229669
chr1	1486750	1491755	-	-0.0881576	49.9023	0.590809		0.222342
chr1	1491755	1496759	-	-0.0736776	49.4871	0.571942		0.181531
chr1	1496759	1501763	-	-0.0730759	48.9028	0.524181		0.206839
chr1	1501763	1506767	-	-0.115164	48.7082	0.51219		0.225726
chr1	1506767	1511772	-	-0.076483	48.9594	0.561039		0.257187
chr1	1511772	1516776	-	-0.0367561	48.8798	0.599321		0.210508
chr1	1516776	1521780	-	-0.0294556	49.9814	0.604916		0.223868
chr1	1521780	1526784	-	-0.0256696	50.132	0.608313		0.21769
chr1	1526784	1531789	-	0.041114	52.5349	0.589211		0.184092
chr1	1531789	1536793	-	-0.035072	50.9027	0.640488		0.267861
chr1	1536793	1541797	-	-0.0243458	49.9134	0.664668		0.176651
chr1	1541797	1546801	-	-0.070654	52.6424	0.594924		0.200956
chr1	1546801	1551806	-	-0.00999353	53.878	0.563237		0.263502
chr1	1551806	1556810	-	-0.0887938	51.8307	0.56255		0.283555
chr1	1556810	1561814	-	-0.114798	51.2483	0.506395		0.284325
chr1	1561814	1566818	-	0.044663	53.7834	0.518985		0.222501
chr1	1566818	1571823	-	0.0389407	53.5329	0.479121		0.213563
chr1	1571823	1576827	-	-0.00445702	52.1768	0.540168		0.205853
chr1	1576827	1581831	-	-0.0372801	52.331	0.503997		0.126667
chr1	1581831	1586835	-	0.0138153	54.7273	0.505995		0.169762
chr1	1586835	1591839	-	0.0202626	53.56	0.520783		0.211587
chr1	1591839	1596844	-	0.0726455	53.9651	0.539461		0.096222
chr1	1596844	1601848	-	-0.0179721	51.5858	0.683653		0.237198
chr1	1601848	1606852	-	-0.0446905	52.183	0.621303		0.250254
chr1	1606852	1611856	-	-0.0129307	54.9055	0.503397		0.197693
chr1	1611856	1616861	-	0.005172	55.287	0.579021		0.108245
chr1	1616861	1621865	-	0.0272213	53.6836	0.615907		0.183624
chr1	1621865	1626869	-	0.0690649	53.9287	0.659672		0.136134
chr1	1626869	1631873	-	0.0588621	54.4407	0.71223		0.106735
chr1	1631873	1636878	-	0.0158366	53.3458	0.678921		0.183554
chr1	1636878	1641882	-	0.0239922	53.773	0.611711		0.204609
chr1	1641882	1646886	-	0.135915	57.9087	0.500799		0.290723
chr1	1646886	1651890	-	0.0128896	53.861	0.482214		0.230517
chr1	1651890	1656895	-	0.0371365	55.2633	0.46953		0.224903
chr1	1656895	1661899	-	0.000268453	55.4916	0.499001		0.319161
chr1	1661899	1666903	-	0.017566	55.5062	0.551559		0.267019
chr1	1666903	1671907	-	-0.0166224	53.8805	0.51219		0.32675
chr1	1671907	1676912	-	0.0301432	53.9491	0.548252		0.246901
chr1	1676912	1681916	-	0.0732172	54.0773	0.558953		0.154238
chr1	1681916	1686920	-	0.0430964	53.1764	0.526579		0.149904
chr1	1686920	1691924	-	-0.0436092	54.7066	0.518985		0.276943
chr1	1691924	1696929	-	-0.0421466	51.2741	0.563836		0.275915
chr1	1696929	1701933	-	0.0499278	49.7196	0.652678		0.396122
chr1	1701933	1706937	-	0.0546884	49.5223	0.614109		0.324378
chr1	1706937	1711941	-	0.00298753	48.2594	0.554357		0.407116
chr1	1711941	1716945	-	-0.0846655	47.3535	0.483014		0.491147
chr1	1716945	1721950	-	-0.0803049	48.4073	0.467932		0.489517
chr1	1721950	1726954	-	0.0462591	48.9212	0.504996		0.294508
chr1	1726954	1731958	-	0.110581	49.9503	0.5004		0.186125
chr1	1731958	1736962	-	0.0994604	51.1803	0.504996		0.266453
chr1	1736962	1741967	-	0.106829	51.7149	0.54985		0.179991
chr1	1741967	1746971	-	0.033705	51.9317	0.560352		0.224257
chr1	1746971	1751975	-	0.0281114	53.0691	0.569544		0.243368
chr1	1751975	1756979	-	-0.0426004	56.815	0.602918		0.228698
chr1	1756979	1761984	-	0.00657119	53.3457	0.603397		0.19
chr1	1761984	1766988	-	-0.0310428	52.7967	0.507594		0.254531
chr1	1766988	1771992	-	-0.0544129	52.143	0.456235		0.205355
chr1	1771992	1776996	-	-0.0982029	49.9491	0.473221		0.183406
chr1	1776996	1782001	-	-0.0326717	50.2775	0.589011		0.228831
chr1	1782001	1787005	-	-0.0247921	52.6031	0.522982		0.196466
chr1	1787005	1792009	-	-0.0189567	54.8397	0.520584		0.181474
chr1	1792009	1797013	-	-0.0176374	53.5557	0.498401		0.154238
chr1	1797013	1802018	-	-0.0301893	50.5997	0.466733		0.156677
chr1	1802018	1807022	-	-0.0783835	49.6574	0.456635		0.207822
chr1	1807022	1812026	-	-0.0829986	49.7632	0.477018		0.214923
chr1	1812026	1817030	-	-0.0264396	51.4211	0.456035		0.138817
chr1	1817030	1822034	-	0.0130635	53.2221	0.439249		0.190046
chr1	1822034	1827039	-	0.00813298	53.5281	0.428771		0.179011
chr1	1827039	1832043	-	0.02522	51.7804	0.457834		0.172344
chr1	1832043	1837047	-	-0.00651416	50.8016	0.456035		0.166003
chr1	1837047	1842051	-	0.056865	54.5893	0.445843		0.116208
chr1	1842051	1847056	-	0.0121444	53.8255	0.451548		0.0811762
chr1	1847056	1852060	-	0.011288	53.3226	0.456235		0.0950561
chr1	1852060	1857064	-	0.0786426	54.7405	0.476219		0.087721
chr1	1857064	1862068	-	0.041361	53.5808	0.470024		0.112983
chr1	1862068	1867073	-	0.051601	52.6717	0.462338		0.177189
chr1	1867073	1872077	-	0.00745886	52.2912	0.447842		0.165034
chr1	1872077	1877081	-	0.0867501	54.9788	0.500799		0.175184
chr1	1877081	1882085	-	0.0886716	55.2131	0.478817		0.211014
chr1	1882085	1887090	-	0.0828988	55.9152	0.455544		0.147641
chr1	1887090	1892094	-	0.0341057	53.1402	0.571743		0.148979
chr1	1892094	1897098	-	0.00909059	50.4889	0.579337		0.178153
chr1	1897098	1902102	-	0.0433072	52.1729	0.548561		0.181214
chr1	1902102	1907107	-	0.0168505	52.7883	0.526074		0.176373
chr1	1907107	1912111	-	-0.00386135	50.8034	0.616307		0.126713
chr1	1912111	1917115	-	0.00806522	50.0389	0.584732		0.247706
chr1	1917115	1922119	-	0.0345143	49.7226	0.661071		0.259523
chr1	1922119	1927123	-	-0.0568516	49.191	0.655675		0.250297
chr1	1927123	1932128	-	-0.0800138	48.6962	0.582817		0.277501
chr1	1932128	1937132	-	-0.0328027	50.6905	0.490608		0.279241
chr1	1937132	1942136	-	0.0463327	52.3126	0.573541		0.224627
chr1	1942136	1947140	-	0.0645579	52.2518	0.602118		0.263534
chr1	1947140	1952145	-	-0.0110976	52.0393	0.483716		0.248651
chr1	1952145	1957149	-	0.00495459	51.6154	0.533973		0.200358
chr1	1957149	1962153	-	0.00330827	51.295	0.577338		0.203871
chr1	1962153	1967157	-	-0.0391267	51.4974	0.551759		0.199218
chr1	1967157	1972162	-	-0.0368953	51.5467	0.615385		0.195726
chr1	1972162	1977166	-	0.00653702	53.3542	0.578937		0.150548
chr1	1977166	1982170	-	-0.00783118	52.5143	0.623701		0.131629
chr1	1982170	1987174	-	-0.0131519	52.7194	0.608313		0.145009
chr1	1987174	1992179	-	0.0234282	53.7581	0.517882		0.147792
chr1	1992179	1997183	-	0.0308263	54.7164	0.472422		0.219613
chr1	1997183	2002187	-	-0.0565304	52.6295	0.484213		0.226145
chr1	2002187	2007191	-	-0.0542429	52.2435	0.478018		0.241262
chr1	2007191	2012196	-	-0.0375287	51.1092	0.508691		0.276504
chr1	2012196	2017200	-	-0.0468846	48.655	0.510991		0.314618
chr1	2017200	2022204	-	-0.0535101	50.2444	0.619305		0.221456
chr1	2022204	2027208	-	-0.00672202	52.2174	0.602518		0.271462
chr1	2027208	2032213	-	-0.00977074	53.9297	0.635764		0.341066
chr1	2032213	2037217	-	-0.000163588	54.504	0.591926		0.286261
chr1	2037217	2042221	-	0.0144189	53.2241	0.559552		0.206034
chr1	2042221	2047225	-	0.0282859	52.4177	0.596723		0.191307
chr1	2047225	2052229	-	-0.00496922	53.0709	0.658473		0.185419
chr1	2052229	2057234	-	0.0132598	53.6541	0.581618		0.154377
chr1	2057234	2062238	-	0.052561	54.112	0.560751		0.141634
chr1	2062238	2067242	-	0.0920772	55.8806	0.447442		0.225175
chr1	2067242	2072246	-	0.0591146	55.8054	0.598721		0.141789
chr1	2072246	2077251	-	0.0405884	54.0927	0.612987		0.154735
chr1	2077251	2082255	-	-0.0133738	51.1099	0.544764		0.174886
chr1	2082255	2087259	-	7.96013e-05	52.8791	0.554157		0.15738
chr1	2087259	2092263	-	-0.0142144	51.5791	0.558753		0.223131
chr1	2092263	2097268	-	-0.0824249	52.0018	0.634166		0.240182
chr1	2097268	2102272	-	0.0580139	54.5737	0.538169		0.167896
chr1	2102272	2107276	-	0.086182	56.1102	0.580136		0.204456
chr1	2107276	2112280	-	0.0162732	54.5339	0.625699		0.242593
chr1	2112280	2117285	-	0.0203698	53.6443	0.544855		0.248064
chr1	2117285	2122289	-	0.0119386	56.7008	0.469025		0.20128
chr1	2122289	2127293	-	0.032379	55.2519	0.596323		0.113669
chr1	2127293	2132297	-	0.0452476	56.2375	0.564748		0.137292
chr1	2132297	2137302	-	0.0336301	57.5655	0.596404		0.157071
chr1	2137302	2142306	-	-0.00766708	51.8482	0.528577		0.193813
chr1	2142306	2147310	-	-0.0494497	51.005	0.552358		0.182457
chr1	2147310	2152314	-	-0.0307089	52.1562	0.526379		0.203257
chr1	2152314	2157318	-	-0.0595005	51.5258	0.529376		0.21632
chr1	2157318	2162323	-	-0.0627087	51.0515	0.556244		0.169822
chr1	2162323	2167327	-	-0.01237	51.9358	0.546763		0.165018
chr1	2167327	2172331	-	-0.00910425	50.4338	0.566747		0.15559
chr1	2172331	2177335	-	-0.0363391	51.1235	0.590727		0.17586
chr1	2177335	2182340	-	0.0123208	51.9907	0.615784		0.199406
chr1	2182340	2187344	-	0.0160687	52.1518	0.566147		0.1881
chr1	2187344	2192348	-	0.00856985	51.2936	0.607114		0.15392
chr1	2192348	2197352	-	-0.0278396	50.5205	0.635092		0.194851
chr1	2197352	2202357	-	0.0334144	52.0777	0.584416		0.183114
chr1	2202357	2207361	-	-0.0365474	51.4465	0.63789		0.187177
chr1	2207361	2212365	-	-0.00830334	50.7594	0.610312		0.163594
chr1	2212365	2217369	-	-0.00670381	50.9966	0.644484		0.180664
chr1	2217369	2222374	-	0.000472143	52.9554	0.48032		0.177066
chr1	2222374	2227378	-	-0.0397645	49.5023	0.571143		0.197282
chr1	2227378	2232382	-	-0.0173419	48.3591	0.689049		0.178554
chr1	2232382	2237386	-	-0.00346406	49.5972	0.583933		0.220463
chr1	2237386	2242391	-	0.0406392	51.2203	0.575425		0.262119
chr1	2242391	2247395	-	0.0102993	52.064	0.517586		0.179932
chr1	2247395	2252399	-	0.0286837	52.1571	0.580735		0.238927
chr1	2252399	2257403	-	-0.00837913	51.4948	0.556555		0.266217
chr1	2257403	2262407	-	-0.0594184	50.8817	0.47562		0.389012
chr1	2262407	2267412	-	-0.0400692	50.6181	0.483317		0.332264
chr1	2267412	2272416	-	0.00669658	51.2338	0.6255		0.274052
chr1	2272416	2277420	-	-0.054325	49.5327	0.590927		0.287343
chr1	2277420	2282424	-	-0.0278924	49.3758	0.605116		0.211313
chr1	2282424	2287429	-	-0.0726798	48.0953	0.581219		0.245624
chr1	2287429	2292433	-	-0.0511717	47.9294	0.585931		0.212606
chr1	2292433	2297437	-	-0.067094	48.4315	0.571743		0.19679
chr1	2297437	2302441	-	-0.122165	47.8794	0.628497		0.218322
chr1	2302441	2307446	-	-0.122695	48.3839	0.642158		0.187376
chr1	2307446	2312450	-	-0.158086	47.7513	0.584532		0.186091
chr1	2312450	2317454	-	-0.190702	46.9886	0.690647		0.239743
chr1	2317454	2322458	-	-0.125177	47.5507	0.647882		0.220144
chr1	2322458	2327463	-	-0.273082	43.7245	0.60959		0.211933
chr1	2327463	2332467	-	-0.174571	47.3184	0.636691		0.246433
chr1	2332467	2337471	-	-0.164109	48.0512	0.646483		0.24108
chr1	2337471	2342475	-	-0.0579707	50.1455	0.605316		0.240507
chr1	2342475	2347480	-	-0.0944127	49.6791	0.615385		0.3107
chr1	2347480	2352484	-	-0.0476472	49.5404	0.557954		0.314796
chr1	2352484	2357488	-	-0.0958353	49.1348	0.61291		0.265628
chr1	2357488	2362492	-	0.020817	50.9336	0.538969		0.138136
chr1	2362492	2367497	-	-0.0573459	50.5781	0.385015		0.218247
chr1	2367497	2372501	-	-0.00930199	51.1311	0.458034		0.243003
chr1	2372501	2377505	-	-0.0307814	52.1085	0.605516		0.257873
chr1	2377505	2382509	-	0.0371842	53.5247	0.598521		0.140457
chr1	2382509	2387513	-	-0.057585	55.0556	0.583933		0.292955
chr1	2387513	2392518	-	0.0370771	56.0528	0.581019		0.216696
chr1	2392518	2397522	-	0.0738005	53.3821	0.519185		0.272783
chr1	2397522	2402526	-	0.00369394	51.7034	0.532374		0.313136
chr1	2402526	2407530	-	-0.0259453	50.8549	0.569544		0.277952
chr1	2407530	2412535	-	0.0239589	53.4688	0.61039		0.159376
chr1	2412535	2417539	-	-0.0232285	50.3486	0.646882		0.145903
chr1	2417539	2422543	-	-0.0535727	48.2533	0.572742		0.212893
chr1	2422543	2427547	-	-0.00842729	49.5921	0.520384		0.25228
chr1	2427547	2432552	-	-0.0059144	49.3691	0.645355		0.234048
chr1	2432552	2437556	-	0.409798	71.1472	0.63729		0.371868
chr1	2437556	2442560	-	-0.108653	46.964	0.623701		0.188333
chr1	2442560	2447564	-	-0.124334	46.7395	0.667666		0.183918
chr1	2447564	2452569	-	-0.19955	45.2506	0.639361		0.229734
chr1	2452569	2457573	-	-0.1821	47.3845	0.657874		0.217384
chr1	2457573	2462577	-	-0.101696	48.6545	0.640687		0.159966
chr1	2462577	2467581	-	-0.111749	48.651	0.638289		0.162631
chr1	2467581	2472586	-	-0.0318922	48.9735	0.654945		0.135369
chr1	2472586	2477590	-	-0.0217266	48.8028	0.665867		0.198813
chr1	2477590	2482594	-	-0.112431	48.0876	0.648082		0.151491
chr1	2482594	2487598	-	-0.148035	47.131	0.634892		0.184412
chr1	2487598	2492602	-	-0.125635	47.7365	0.596523		0.240539
chr1	2492602	2497607	-	-0.112491	48.6032	0.656344		0.178535
chr1	2497607	2502611	-	-0.106045	48.3648	0.666067		0.183052
chr1	2502611	2507615	-	-0.0844695	49.0084	0.67526		0.130653
chr1	2507615	2512619	-	-0.0691112	49.5068	0.617306		0.0786216
chr1	2512619	2517624	-	-0.089536	49.6597	0.638961		0.0999307
chr1	2517624	2522628	-	-0.0796997	48.9548	0.595723		0.18791
chr1	2522628	2527632	-	-0.0950176	48.4504	0.589928		0.245528
chr1	2527632	2532636	-	-0.0450094	50.289	0.664868		0.196643
chr1	2532636	2537641	-	-0.0467311	50.9041	0.592208		0.112196
chr1	2537641	2542645	-	-0.0582451	50.1255	0.619904		0.213893
chr1	2542645	2547649	-	-0.0180818	50.9933	0.668265		0.163739
chr1	2547649	2552653	-	-0.0173703	52.9652	0.601519		0.243242
chr1	2552653	2557658	-	0.00417113	55.8242	0.657343		0.21258
chr1	2557658	2562662	-	-0.0498671	54.119	0.644684		0.304373
chr1	2562662	2567666	-	-0.00388615	53.7628	0.606515		0.26288
chr1	2567666	2572670	-	-0.029843	51.5806	0.564548		0.255047
chr1	2572670	2577675	-	-0.0874038	50.616	0.511489		0.253663
chr1	2577675	2582679	-	-0.0193852	50.6135	0.518385		0.2424
chr1	2582679	2587683	-	-0.0527692	49.9473	0.608114		0.211451
chr1	2587683	2592687	-	-0.05265	48.9779	0.636091		0.189374
chr1	2592687	2597691	-	-0.0675794	50.0737	0.648281		0.207319
chr1	2597691	2602696	-	-0.0992872	49.6897	0.46993		0.17719
chr1	2602696	2607700	-	-0.146261	47.779	0.657074		0.217593
chr1	2607700	2612704	-	-0.114548	47.8524	0.58753		0.209704
chr1	2612704	2617708	-	-0.0628823	47.9307	0.465827		0.142999
chr1	2617708	2622713	-	-0.109235	47.6152	0.441958		0.21637
chr1	2622713	2627717	-	-0.100464	48.6939	0.451639		0.239903
chr1	2627717	2632721	-	-0.0400332	49.3402	0.633293		0.161724
chr1	2632721	2637725	-	-0.00265419	50.3486	0.584532		0.184
chr1	2637725	2642730	-	-0.147254	48.1186	0.615784		0.240305
chr1	2642730	2647734	-	-0.162878	45.8442	0.580735		0.324074
chr1	2647734	2652738	-	0.974139	103.688	0.548761		0.345113
chr1	2652738	2657742	-	2.29346	256.522	0.623102		0.298902
chr1	2657742	2662747	-	2.49595	300.195	0.621179		0.400296
chr1	2662747	2667751	-	2.54676	308.66	0.618305		0.424311
chr1	2667751	2672755	-	2.68044	347.695	0.621303		0.371567
chr1	2672755	2677759	-	2.60677	328.439	0.622302		0.349442
chr1	2677759	2682764	-	2.4992	288.077	0.621778		0.318947
chr1	2682764	2687768	-	2.32139	252.56	0.625699		0.236307
chr1	2687768	2692772	-	2.09112	219.177	0.6251		0.219549
chr1	2692772	2697776	-	1.70965	168.061	0.6249		0.237405
chr1	2697776	2702781	-	0.987327	96.9787	0.612188		0.363605
chr1	2746290	2751289	-	-0.325701	42.3983	0.622925		0.325327
chr1	2751289	2756288	-	-0.122095	49.7709	0.623725		0.426771
chr1	2756288	2761287	-	0.0570167	55.1354	0.623525		0.304608
chr1	2761287	2766286	-	-0.0222741	56.0963	0.606921		0.328333
chr1	2766286	2771285	-	0.0352453	54.8013	0.586317		0.330651
chr1	2771285	2776284	-	0.0651724	56.2558	0.594119		0.276358
chr1	2776284	2781283	-	-0.0233829	51.8138	0.505101		0.182732
chr1	2781283	2786282	-	0.00270389	50.6215	0.511302		0.25452
chr1	2786282	2791281	-	0.0138961	50.4951	0.617323		0.281291
chr1	2791281	2796280	-	-0.0518553	50.6968	0.426685		0.225381
chr1	2796280	2801279	-	-0.0680429	50.3798	0.621724		0.203445
chr1	2801279	2806278	-	-0.116318	49.9934	0.641328		0.173356
chr1	2806278	2811277	-	-0.0494293	53.42	0.619524		0.168233
chr1	2811277	2816276	-	0.00108263	54.8996	0.552711		0.142243
chr1	2816276	2821275	-	0.0191559	53.2343	0.538908		0.121976
chr1	2821275	2826275	-	-0.0300439	51.9744	0.5988		0.157082
chr1	2826275	2831274	-	0.00100997	52.105	0.565913		0.134019
chr1	2831274	2836273	-	-0.0551803	50.9894	0.594719		0.191361
chr1	2836273	2841272	-	-0.0488058	57.5903	0.475295		0.244465
chr1	2841272	2846271	-	0.0139585	53.235	0.431086		0.312936
chr1	2846271	2851270	-	-0.0581795	50.7614	0.54931		0.325064
chr1	2851270	2856269	-	-0.090759	49.6128	0.54991		0.301061
chr1	2856269	2861268	-	-0.0915908	51.3897	0.582517		0.300209
chr1	2861268	2866267	-	-0.108797	49.0435	0.634327		0.305422
chr1	2866267	2871266	-	-0.133952	48.7493	0.623525		0.30979
chr1	2871266	2876265	-	-0.0996471	49.8563	0.577115		0.33027
chr1	2876265	2881264	-	-0.0983256	49.4539	0.632326		0.340597
chr1	2881264	2886263	-	-0.12769	48.2082	0.615523		0.472445
chr1	2886263	2891262	-	-0.209871	48.1935	0.620524		0.52544
chr1	2891262	2896261	-	-0.191378	49.76	0.610522		0.394249
chr1	2896261	2901261	-	-0.121498	49.9898	0.55		0.220895
chr1	2901261	2906260	-	-0.0832683	50.1778	0.619324		0.153841
chr1	2906260	2911259	-	-0.0750508	50.5612	0.614323		0.228836
chr1	2911259	2916258	-	-0.0789267	51.0983	0.584317		0.165949
chr1	2916258	2921257	-	-0.11181	50.8712	0.574915		0.222358
chr1	2921257	2926256	-	-0.108613	50.5229	0.608122		0.241038
chr1	2926256	2931255	-	-0.0343366	52.0936	0.584317		0.20918
chr1	2931255	2936254	-	-0.0290039	52.478	0.614523		0.217431
chr1	2936254	2941253	-	-0.00197863	53.9375	0.521504		0.213976
chr1	2941253	2946252	-	-0.0221274	52.5428	0.537708		0.28822
chr1	2946252	2951251	-	-0.0804892	51.8803	0.571914		0.324039
chr1	2951251	2956250	-	-0.0207077	54.7782	0.488298		0.262238
chr1	2956250	2961249	-	-0.0792702	54.2146	0.444689		0.268094
chr1	2961249	2966248	-	0.00815969	59.9866	0.503901		0.187613
chr1	2966248	2971247	-	-0.118764	50.7002	0.592318		0.2802
chr1	2971247	2976247	-	-0.121344	49.7281	0.6128		0.134431
chr1	2976247	2981246	-	-0.0623357	48.9036	0.628126		0.176799
chr1	2981246	2986245	-	-0.0449614	49.9003	0.561912		0.194891
chr1	2986245	2991244	-	-0.00829859	50.9327	0.534907		0.149946
chr1	2991244	2996243	-	-0.086234	49.5174	0.430086		0.183059
chr1	2996243	3001242	-	-0.114087	48.2832	0.446889		0.167127
chr1	3001242	3006241	-	-0.0676785	48.3728	0.59972		0.193341
chr1	3006241	3011240	-	-0.0515948	49.4417	0.486897		0.199195
chr1	3011240	3016239	-	-0.0605064	48.8347	0.591318		0.183621
chr1	3016239	3021238	-	-0.0827785	48.8639	0.60052		0.222155
chr1	3021238	3026237	-	-0.0319779	50.6063	0.537708		0.1448
chr1	3026237	3031236	-	-0.0537872	48.8803	0.612322		0.181315
chr1	3031236	3036235	-	-0.0754142	49.2597	0.580116		0.0996893
chr1	3036235	3041234	-	-0.0541763	50.318	0.557912		0.143761
chr1	3041234	3046233	-	-0.0809975	49.1967	0.429286		0.201922
chr1	3046233	3051233	-	-0.086683	48.3104	0.4038		0.268958
chr1	3051233	3056232	-	-0.12568	47.9542	0.535107		0.261748
chr1	3056232	3061231	-	-0.127431	47.5194	0.487698		0.274197
chr1	3061231	3066230	-	-0.138931	47.2386	0.620324		0.291704
chr1	3066230	3071229	-	-0.0699281	49.2152	0.708942		0.273113
chr1	3071229	3076228	-	-0.0335779	49.0247	0.607321		0.235876
chr1	3076228	3081227	-	-0.0627584	48.9908	0.563913		0.228312
chr1	3081227	3086226	-	-0.108313	48.495	0.624925		0.177578
chr1	3086226	3091225	-	-0.0527749	49.4951	0.553111		0.244578
chr1	3091225	3096224	-	-0.102843	48.682	0.616523		0.212694
chr1	3096224	3101223	-	-0.0962694	48.0419	0.624325		0.185703
chr1	3101223	3106222	-	-0.119021	48.091	0.592719		0.123149
chr1	3106222	3111221	-	-0.154887	47.5196	0.561512		0.195454
chr1	3111221	3116220	-	-0.0711962	48.7405	0.604521		0.23095
chr1	3116220	3121219	-	-0.0849284	49.1559	0.612923		0.274528
chr1	3121219	3126219	-	-0.0916098	50.208	0.5974		0.229293
chr1	3126219	3131218	-	-0.0822449	49.3463	0.583917		0.270275
chr1	3131218	3136217	-	-0.119395	53.7097	0.568914		0.208079
chr1	3136217	3141216	-	-0.147826	47.7545	0.587918		0.203326
chr1	3141216	3146215	-	-0.0789847	47.9889	0.590518		0.283515
chr1	3146215	3151214	-	-0.0876625	47.976	0.576715		0.279764
chr1	3151214	3156213	-	-0.0250429	50.968	0.552911		0.321092
chr1	3156213	3161212	-	-0.0301321	50.4422	0.523305		0.275561
chr1	3161212	3166211	-	-0.147349	47.1196	0.597319		0.322696
chr1	3166211	3171210	-	-0.0911192	48.1965	0.610522		0.235561
chr1	3171210	3176209	-	-0.0398059	49.945	0.571914		0.231967
chr1	3176209	3181208	-	-0.018961	50.0478	0.543709		0.191663
chr1	3181208	3186207	-	-0.0512433	47.9089	0.563913		0.255102
chr1	3186207	3191206	-	-0.11118	46.7028	0.584317		0.275396
chr1	3191206	3196205	-	-0.155788	44.7853	0.585517		0.286554
chr1	3196205	3201205	-	-0.160074	45.9721	0.6062		0.329133
chr1	3201205	3206204	-	-0.0981182	46.2977	0.564513		0.134798
chr1	3206204	3211203	-	-0.0930589	47.9904	0.535107		0.126385
chr1	3211203	3216202	-	-0.0681078	47.8348	0.570514		0.183735
chr1	3216202	3221201	-	-0.0544123	48.187	0.590318		0.241973
chr1	3221201	3226200	-	-0.0684685	48.7155	0.540908		0.259775
chr1	3226200	3231199	-	-0.13308	47.5387	0.552911		0.162392
chr1	3231199	3236198	-	-0.0876249	47.8701	0.573115		0.157674
chr1	3236198	3241197	-	-0.106508	47.7366	0.575715		0.234947
chr1	3241197	3246196	-	-0.075106	47.5793	0.575515		0.194912
chr1	3246196	3251195	-	-0.101282	47.7633	0.561512		0.187488
chr1	3251195	3256194	-	-0.128057	48.3772	0.514503		0.220913
chr1	3256194	3261193	-	-0.0922515	49.0352	0.513303		0.174695
chr1	3261193	3266192	-	-0.112904	47.118	0.594119		0.216416
chr1	3266192	3271191	-	-0.105956	47.7156	0.589518		0.163853
chr1	3271191	3276191	-	-0.152918	47.3873	0.5576		0.270291
chr1	3276191	3281190	-	-0.0858355	47.0335	0.59952		0.235497
chr1	3281190	3286189	-	-0.00750851	48.3761	0.587918		0.225017
chr1	3286189	3291188	-	-0.059145	49.1447	0.624325		0.273465
chr1	3291188	3296187	-	-0.082198	48.1848	0.583717		0.204143
chr1	3296187	3301186	-	-0.0811104	48.9244	0.543109		0.207604
chr1	3301186	3306185	-	-0.0928579	50.6527	0.518504		0.145584
chr1	3306185	3311184	-	-0.0202524	51.9553	0.545709		0.120009
chr1	3311184	3316183	-	-0.0329052	51.4022	0.562112		0.191658
chr1	3316183	3321182	-	-0.0390095	48.0292	0.517704		0.193385
chr1	3321182	3326181	-	-0.07166	46.5946	0.587718		0.220998
chr1	3326181	3331180	-	-0.0913655	45.4911	0.60132		0.206303
chr1	3331180	3336179	-	-0.114175	46.5703	0.570514		0.256156
chr1	3336179	3341178	-	0.00552468	48.6574	0.554311		0.242995
chr1	3341178	3346177	-	-0.127375	47.2978	0.483897		0.242483
chr1	3346177	3351177	-	-0.128444	47.535	0.6168		0.197756
chr1	3351177	3356176	-	-0.18823	46.3343	0.595119		0.253628
chr1	3356176	3361175	-	-0.188207	45.6132	0.59792		0.15186
chr1	3361175	3366174	-	-0.117446	46.4847	0.595919		0.24069
chr1	3366174	3371173	-	-0.148054	47.8613	0.505701		0.292312
chr1	3371173	3376172	-	-0.0249403	49.0419	0.582116		0.219254
chr1	3376172	3381171	-	-0.0868841	47.8698	0.611322		0.298548
chr1	3381171	3386170	-	-0.136561	48.0018	0.59812		0.321359
chr1	3386170	3391169	-	-0.110811	49.2477	0.528906		0.30991
chr1	3391169	3396168	-	-0.119212	49.3255	0.558312		0.382245
chr1	3396168	3401167	-	-0.117943	50.2647	0.523105		0.319477
chr1	3401167	3406166	-	-0.0929729	49.8052	0.603321		0.24242
chr1	3406166	3411165	-	-0.0660639	49.3614	0.573915		0.157436
chr1	3411165	3416164	-	-0.0742436	49.6977	0.639328		0.217567
chr1	3416164	3421163	-	-0.09563	49.2198	0.561912		0.227198
chr1	3421163	3426163	-	-0.0881594	48.1439	0.605		0.261167
chr1	3426163	3431162	-	-0.0685195	48.9913	0.608122		0.216722
chr1	3431162	3436161	-	-0.0878568	49.1693	0.588918		0.173298
chr1	3436161	3441160	-	-0.0696631	50.0621	0.556111		0.210928
chr1	3441160	3446159	-	-0.109838	51.0645	0.519504		0.270691
chr1	3446159	3451158	-	-0.0839218	47.7761	0.39948		0.396056
chr1	3451158	3456157	-	-0.151675	45.4339	0.630326		0.218424
chr1	3456157	3461156	-	-0.193333	44.1667	0.585717		0.230572
chr1	3461156	3466155	-	-0.124364	46.8597	0.638128		0.213346
chr1	3466155	3471154	-	-0.158557	46.3763	0.646129		0.194178
chr1	3471154	3476153	-	-0.135132	47.5905	0.615923		0.22687
chr1	3476153	3481152	-	-0.206262	46.1627	0.654531		0.235025
chr1	3481152	3486151	-	-0.0671326	50.8419	0.593319		0.212126
chr1	3486151	3491150	-	-0.0706158	49.854	0.5005		0.170621
chr1	3491150	3496149	-	-0.0244903	52.303	0.64873		0.142663
chr1	3496149	3501149	-	-0.116047	55.1581	0.6778		0.182073
chr1	3501149	3506148	-	-0.140504	51.1684	0.652731		0.175994
chr1	3506148	3511147	-	-0.127643	50.7276	0.618324		0.228188
chr1	3511147	3516146	-	-0.0764039	50.0058	0.60172		0.215419
chr1	3516146	3521145	-	-0.061788	50.7883	0.630326		0.242658
chr1	3521145	3526144	-	-0.0903519	49.9999	0.636127		0.267766
chr1	3526144	3531143	-	-0.0319098	52.5842	0.613123		0.242508
chr1	3531143	3536142	-	-0.0526668	52.0157	0.632727		0.243606
chr1	3536142	3541141	-	-0.0175204	51.8341	0.631126		0.242052
chr1	3541141	3546140	-	-0.0572495	50.5813	0.653731		0.29525
chr1	3546140	3551139	-	-0.0574035	50.8437	0.64853		0.267314
chr1	3551139	3556138	-	0.0018845	50.7593	0.634727		0.296482
chr1	3556138	3561137	-	0.046197	51.7053	0.556711		0.371088
chr1	3561137	3566136	-	0.00687838	51.7068	0.603521		0.348633
chr1	3566136	3571135	-	0.0147188	51.0663	0.635727		0.296504
chr1	3571135	3576135	-	-0.000613188	52.2899	0.5978		0.287072
chr1	3576135	3581134	-	-0.0383345	50.685	0.640528		0.277185
chr1	3581134	3586133	-	-0.0157574	51.8981	0.59852		0.304078
chr1	3586133	3591132	-	0.0954318	53.367	0.610922		0.315682
chr1	3591132	3596131	-	-0.0447314	49.7553	0.624725		0.313278
chr1	3596131	3601130	-	0.0651866	51.6568	0.653131		0.207008
chr1	3601130	3606129	-	0.0171917	51.2093	0.596519		0.139951
chr1	3606129	3611128	-	-0.0301884	50.0408	0.616723		0.174928
chr1	3611128	3616127	-	-0.0331657	50.6989	0.580316		0.233141
chr1	3616127	3621126	-	-0.0500293	51.7401	0.54931		0.209698
chr1	3621126	3626125	-	-0.043044	52.8837	0.577516		0.259338
chr1	3626125	3631124	-	-0.0798073	50.7758	0.495899		0.313631
chr1	3631124	3636123	-	-0.0545026	49.552	0.576515		0.294666
chr1	3636123	3641122	-	0.0047202	51.6825	0.543309		0.241005
chr1	3641122	3646121	-	-0.0153753	51.6717	0.55191		0.28162
chr1	3646121	3651121	-	0.000672524	52.3943	0.4874		0.240591
chr1	3651121	3656120	-	-0.0345129	50.5415	0.59952		0.2373
chr1	3656120	3661119	-	-0.0368226	50.8364	0.469094		0.218178
chr1	3661119	3666118	-	0.00170522	50.7773	0.504901		0.197034
chr1	3666118	3671117	-	-0.0329047	51.4477	0.565513		0.177716
chr1	3671117	3676116	-	0.00873309	51.7208	0.623125		0.169497
chr1	3676116	3681115	-	-0.0342845	51.4539	0.573515		0.142532
chr1	3681115	3686114	-	-0.0578987	50.249	0.635527		0.146329
chr1	3686114	3691113	-	-0.0719941	49.0293	0.635127		0.177365
chr1	3691113	3696112	-	-0.0360468	50.4368	0.629726		0.171674
chr1	3696112	3701111	-	-0.0731868	50.0938	0.608322		0.230355
chr1	3701111	3706110	-	-0.0290891	50.6316	0.615923		0.221716
chr1	3706110	3711109	-	-0.0623377	49.8279	0.633527		0.241053
chr1	3711109	3716108	-	-0.0735078	48.9707	0.609922		0.202688
chr1	3716108	3721107	-	-0.0796171	48.4602	0.623925		0.23975
chr1	3721107	3726107	-	-0.0718298	48.6323	0.6096		0.245707
chr1	3726107	3731106	-	-0.0550915	47.5778	0.613123		0.26876
chr1	3731106	3736105	-	-0.0602958	48.1072	0.608122		0.225188
chr1	3736105	3741104	-	-0.0663242	48.8032	0.516103		0.276724
chr1	3741104	3746103	-	-0.0339212	48.9055	0.54951		0.238103
chr1	3746103	3751102	-	0.0253111	49.7314	0.513303		0.178482
chr1	3751102	3756101	-	-0.0125381	49.8591	0.559512		0.198419
chr1	3756101	3761100	-	-0.00680197	52.2001	0.475295		0.16898
chr1	3761100	3766099	-	-0.0105527	52.5451	0.554111		0.201832
chr1	3766099	3771098	-	0.0135648	51.9802	0.554311		0.206035
chr1	3771098	3776097	-	0.0494019	51.6138	0.658532		0.211034
chr1	3776097	3781096	-	0.0458165	52.259	0.588118		0.242734
chr1	3781096	3786095	-	-0.0114423	51.8423	0.517504		0.176537
chr1	3786095	3791094	-	0.0275276	53.0208	0.589918		0.167544
chr1	3791094	3796093	-	0.0108852	51.8894	0.519904		0.166248
chr1	3796093	3801093	-	0.0348307	52.6012	0.527		0.185155
chr1	3801093	3806092	-	-0.0240766	53.2232	0.453691		0.282217
chr1	3806092	3811091	-	-0.00804463	51.9267	0.489698		0.18952
chr1	3811091	3816090	-	-0.0247751	50.7115	0.485097		0.181365
chr1	3816090	3821089	-	-0.00360922	51.8881	0.533307		0.210313
chr1	3821089	3826088	-	-0.0266337	50.9207	0.543909		0.195985
chr1	3826088	3831087	-	-0.0394916	52.0397	0.478096		0.19431
chr1	3831087	3836086	-	-0.00867487	51.781	0.421484		0.25631
chr1	3836086	3841085	-	-0.0485118	50.8064	0.462092		0.278884
chr1	3841085	3846084	-	-0.0484689	50.3908	0.462693		0.205374
chr1	3846084	3851083	-	-0.0784405	49.6712	0.434287		0.256413
chr1	3851083	3856082	-	-0.0175304	51.7502	0.462893		0.215209
chr1	3856082	3861081	-	-0.0477153	50.8827	0.579716		0.251998
chr1	3861081	3866080	-	0.00667542	50.9364	0.457692		0.303495
chr1	3866080	3871079	-	0.0192819	51.4394	0.571114		0.197932
chr1	3871079	3876079	-	-0.0279879	50.1308	0.523		0.222945
chr1	3876079	3881078	-	-0.000167722	51.0767	0.507301		0.190612
chr1	3881078	3886077	-	-0.0457927	52.1376	0.484497		0.254737
chr1	3886077	3891076	-	-0.0218468	52.2887	0.5011		0.215378
chr1	3891076	3896075	-	0.0401375	53.7828	0.516303		0.186144
chr1	3896075	3901074	-	-0.034379	52.0745	0.5015		0.164817
chr1	3901074	3906073	-	0.00750678	52.4175	0.55071		0.131774
chr1	3906073	3911072	-	-0.0186621	50.4115	0.555911		0.0909773
chr1	3911072	3916071	-	-0.0140836	49.2123	0.59852		0.165321
chr1	3916071	3921070	-	-0.0745959	47.8685	0.525105		0.141621
chr1	3921070	3926069	-	-0.0572374	48.7781	0.531306		0.178972
chr1	3926069	3931068	-	2.18139	425.083	0.466493		1.83519
chr1	3931068	3936067	-	-0.0347158	49.1038	0.502701		0.29692
chr1	3936067	3941066	-	-0.101147	47.7362	0.484697		0.213558
chr1	3941066	3946065	-	-0.161434	46.0972	0.537307		0.181147
chr1	3946065	3951065	-	-0.100763	48.1185	0.5016		0.136303
chr1	3951065	3956064	-	-0.106154	47.7622	0.503501		0.111709
chr1	3956064	3961063	-	-0.127392	46.528	0.5017		0.158648
chr1	3961063	3966062	-	-0.0596778	49.2065	0.478096		0.137676
chr1	3966062	3971061	-	-0.104023	48.5277	0.485297		0.112527
chr1	3971061	3976060	-	-0.126518	48.2791	0.512703		0.20055
chr1	3976060	3981059	-	-0.0834268	48.0674	0.54951		0.170911
chr1	3981059	3986058	-	-0.136278	48.5351	0.514503		0.159884
chr1	3986058	3991057	-	-0.0640205	49.1931	0.482496		0.220279
chr1	3991057	3996056	-	-0.107075	49.2998	0.514703		0.225501
chr1	3996056	4001055	-	-0.113414	49.183	0.545709		0.204109
chr1	4001055	4006054	-	-0.108961	50.6573	0.553311		0.173067
chr1	4006054	4011053	-	-0.0664037	50.2998	0.5013		0.163639
chr1	4011053	4016052	-	-0.157082	47.6389	0.422685		0.26639
chr1	4016052	4021051	-	-0.192057	46.114	0.524105		0.201537
chr1	4021051	4026051	-	-0.170794	46.0224	0.4942		0.181436
chr1	4026051	4031050	-	-0.0837777	47.8146	0.442488		0.150818
chr1	4031050	4036049	-	-0.00493314	48.9774	0.467293		0.23537
chr1	4036049	4041048	-	-0.0702655	49.5138	0.394879		0.305412
chr1	4041048	4046047	-	-0.0930166	48.9482	0.421684		0.244313
chr1	4046047	4051046	-	-0.0720318	49.6801	0.537307		0.259978
chr1	4051046	4056045	-	-0.0938225	48.9336	0.538708		0.247093
chr1	4056045	4061044	-	-0.119496	49.238	0.545909		0.215083
chr1	4061044	4066043	-	0.708506	104.06	0.54971		0.839943
chr1	4066043	4071042	-	0.631087	98.2211	0.446489		0.850072
chr1	4071042	4076041	-	-0.128464	48.8427	0.5005		0.285274
chr1	4076041	4081040	-	-0.190024	46.4911	0.544909		0.206716
chr1	4081040	4086039	-	-0.274736	44.1375	0.496099		0.238613
chr1	4086039	4091038	-	-0.22275	44.6062	0.557912		0.266084
chr1	4091038	4096037	-	-0.190099	46.3497	0.516303		0.313234
chr1	4096037	4101037	-	-0.24931	44.8052	0.3698		0.315692
chr1	4101037	4106036	-	-0.180329	45.4884	0.464693		0.232751
chr1	4106036	4111035	-	-0.1376	46.2558	0.533507		0.255591
chr1	4111035	4116034	-	-0.0718203	48.9507	0.476695		0.278448
chr1	4116034	4121033	-	-0.0519057	50.8422	0.525905		0.192229
chr1	4121033	4126032	-	-0.0558547	49.7728	0.517904		0.237205
chr1	4126032	4131031	-	-0.076732	48.8301	0.538708		0.223727
chr1	4131031	4136030	-	-0.0674831	48.7184	0.5023		0.162285
chr1	4136030	4141029	-	-0.0147564	50.195	0.517904		0.183335
chr1	4141029	4146028	-	-0.0168254	50.5533	0.476095		0.195571
chr1	4146028	4151027	-	-0.0679477	50.1458	0.507902		0.237732
chr1	4151027	4156026	-	-0.0617005	50.4079	0.506901		0.251381
chr1	4156026	4161025	-	-0.109631	49.0681	0.54751		0.247967
chr1	4161025	4166024	-	-0.148612	47.9955	0.530306		0.248311
chr1	4166024	4171023	-	-0.179068	48.4425	0.503501		0.172045
chr1	4171023	4176023	-	-0.171777	47.6026	0.5476		0.233509
chr1	4176023	4181022	-	-0.154015	48.7885	0.493699		0.22499
chr1	4181022	4186021	-	-0.0933843	50.2105	0.447489		0.206464
chr1	4186021	4191020	-	-0.0444647	50.5998	0.418284		0.242576
chr1	4191020	4196019	-	-0.0320061	51.8685	0.353871		0.278734
chr1	4196019	4201018	-	0.0225169	54.2455	0.35047		0.250077
chr1	4201018	4206017	-	0.0399473	55.3681	0.446689		0.228758
chr1	4206017	4211016	-	0.0659947	55.2685	0.468894		0.186736
chr1	4211016	4216015	-	0.0545306	54.6735	0.509502		0.2327
chr1	4216015	4221014	-	0.0986732	56.2312	0.523305		0.280809
chr1	4221014	4226013	-	0.015485	53.9808	0.487297		0.276461
chr1	4226013	4231012	-	-0.0135432	54.3191	0.425885		0.226022
chr1	4231012	4236011	-	0.0636077	55.3564	0.446689		0.227961
chr1	4236011	4241010	-	0.0829934	55.8116	0.412883		0.167138
chr1	4241010	4246009	-	0.0282294	52.2608	0.35147		0.18197
chr1	4246009	4251009	-	0.0522476	52.9666	0.3618		0.253208
chr1	4251009	4256008	-	-0.051386	52.13	0.440888		0.2205
chr1	4256008	4261007	-	-0.0479754	51.9298	0.434887		0.222522
chr1	4261007	4266006	-	-0.0307051	51.0908	0.430486		0.201185
chr1	4266006	4271005	-	0.0130892	51.891	0.494699		0.186004
chr1	4271005	4276004	-	-0.0111041	52.2901	0.474695		0.175389
chr1	4276004	4281003	-	-0.0430763	52.2553	0.447489		0.197976
chr1	4281003	4286002	-	-0.0371586	51.994	0.445889		0.214448
chr1	4286002	4291001	-	-0.0912444	51.4683	0.358272		0.23217
chr1	4291001	4296000	-	-0.128257	54.0979	0.45029		0.200244
chr1	4296000	4300999	-	-0.104288	53.8582	0.516703		0.206801
chr1	4300999	4305998	-	-0.0850205	49.2801	0.541708		0.165697
chr1	4305998	4310997	-	-0.117717	48.7253	0.531106		0.18506
chr1	4310997	4315996	-	-0.134164	47.1296	0.428686		0.239144
chr1	4315996	4320995	-	-0.0925592	47.9692	0.491698		0.126667
chr1	4320995	4325995	-	-0.0151352	49.2564	0.4984		0.0893672
chr1	4325995	4330994	-	-0.0171065	49.3409	0.538308		0.202936
chr1	4330994	4335993	-	-0.0484641	50.4691	0.535307		0.21429
chr1	4335993	4340992	-	-0.116529	48.1181	0.505301		0.272605
chr1	4340992	4345991	-	-0.111034	47.0695	0.547309		0.217638
chr1	4345991	4350990	-	-0.0372265	48.3443	0.445289		0.246019
chr1	4350990	4355989	-	-0.0252379	49.0323	0.543109		0.169789
chr1	4355989	4360988	-	-0.0598381	49.6137	0.519904		0.182144
chr1	4360988	4365987	-	-0.0895027	48.867	0.4981		0.217448
chr1	4365987	4370986	-	-0.104243	48.86	0.477095		0.16032
chr1	4370986	4375985	-	-0.0715329	49.0825	0.473295		0.189265
chr1	4375985	4380984	-	-0.0119661	49.5594	0.457091		0.186952
chr1	4380984	4385983	-	0.00238614	50.9186	0.45189		0.269461
chr1	4385983	4390982	-	-0.0275478	50.1805	0.488098		0.240022
chr1	4390982	4395981	-	-0.0423072	50.8081	0.431286		0.181845
chr1	4395981	4400981	-	0.0160585	51.2538	0.4922		0.208486
chr1	4400981	4405980	-	-0.00370422	50.0955	0.466893		0.26833
chr1	4405980	4410979	-	0.0717566	53.2896	0.488898		0.19826
chr1	4410979	4415978	-	0.122687	55.4492	0.39868		0.210982
chr1	4415978	4420977	-	0.127547	56.2597	0.432687		0.226036
chr1	4420977	4425976	-	0.133778	56.3076	0.494099		0.244074
chr1	4425976	4430975	-	0.0754165	55.2816	0.474695		0.26879
chr1	4430975	4435974	-	0.0153296	56.1478	0.479896		0.294764
chr1	4435974	4440973	-	0.0317321	54.2065	0.465693		0.224156
chr1	4440973	4445972	-	0.0564881	53.3871	0.444489		0.243675
chr1	4445972	4450971	-	0.0381632	53.8369	0.458092		0.185582
chr1	4450971	4455970	-	0.0947165	54.8443	0.472695		0.175347
chr1	4455970	4460969	-	0.0178603	53.9455	0.469094		0.170843
chr1	4460969	4465968	-	0.034795	53.3307	0.529506		0.11266
chr1	4465968	4470967	-	-0.0181908	51.7962	0.509102		0.203044
chr1	4470967	4475967	-	-0.0439394	51.9058	0.4428		0.223627
chr1	4475967	4480966	-	-0.0233628	51.7381	0.443889		0.22423
chr1	4480966	4485965	-	0.00700571	51.1449	0.522104		0.200296
chr1	4485965	4490964	-	-0.00149897	50.9981	0.517904		0.19193
chr1	4490964	4495963	-	-0.0305044	50.6589	0.509702		0.211627
chr1	4495963	4500962	-	-0.0832607	49.1786	0.485697		0.151068
chr1	4500962	4505961	-	-0.124131	47.8134	0.486097		0.154613
chr1	4505961	4510960	-	-0.137602	47.2838	0.495299		0.219562
chr1	4510960	4515959	-	-0.152591	46.2422	0.544109		0.212107
chr1	4515959	4520958	-	-0.195754	46.331	0.519104		0.230367
chr1	4520958	4525957	-	-0.160207	46.0609	0.428686		0.230551
chr1	4525957	4530956	-	-0.155456	46.2686	0.482897		0.228966
chr1	4530956	4535955	-	-0.123544	47.1077	0.432086		0.160728
chr1	4535955	4540954	-	-0.0125284	48.1379	0.364073		0.125682
chr1	4540954	4545953	-	-0.06376	49.0718	0.431686		0.134161
chr1	4545953	4550953	-	-0.0409517	51.7406	0.4432		0.168363
chr1	4550953	4555952	-	-0.0532517	50.1913	0.459292		0.212001
chr1	4555952	4560951	-	-0.0614476	50.0473	0.432486		0.134088
chr1	4560951	4565950	-	-0.0773916	49.7563	0.490898		0.190976
chr1	4565950	4570949	-	-0.105422	49.8581	0.444689		0.181153
chr1	4570949	4575948	-	-0.111672	48.7299	0.443489		0.218732
chr1	4575948	4580947	-	-0.153375	46.7484	0.386477		0.183928
chr1	4580947	4585946	-	-0.111774	48.2455	0.440888		0.188287
chr1	4585946	4590945	-	-0.142113	47.571	0.461292		0.219953
chr1	4590945	4595944	-	-0.148091	48.0608	0.529306		0.200517
chr1	4595944	4600943	-	-0.130175	47.5746	0.519104		0.259341
chr1	4600943	4605942	-	-0.160765	47.5458	0.503101		0.304266
chr1	4605942	4610941	-	-0.193598	48.1226	0.481696		0.345416
chr1	4610941	4615940	-	-0.133724	47.2595	0.559912		0.220002
chr1	4615940	4620939	-	-0.151383	47.4469	0.445089		0.227392
chr1	4620939	4625939	-	-0.20818	46.0968	0.5212		0.257569
chr1	4625939	4630938	-	-0.181394	45.3322	0.543709		0.241966
chr1	4630938	4635937	-	-0.140358	46.3131	0.55131		0.250143
chr1	4635937	4640936	-	-0.181761	46.9708	0.497499		0.206018
chr1	4640936	4645935	-	-0.104502	47.0307	0.445689		0.190481
chr1	4645935	4650934	-	-0.0240598	47.6981	0.484297		0.237023
chr1	4650934	4655933	-	-0.0954414	45.3395	0.625525		0.239418
chr1	4655933	4660932	-	-0.111806	46.7095	0.525705		0.224791
chr1	4660932	4665931	-	-0.0746674	49.7478	0.4987		0.209715
chr1	4665931	4670930	-	-0.0722643	48.5986	0.524705		0.244294
chr1	4670930	4675929	-	-0.0704656	49.8168	0.513303		0.262435
chr1	4675929	4680928	-	-0.118784	50.162	0.474895		0.220414
chr1	4680928	4685927	-	-0.0793201	49.5569	0.518904		0.154359
chr1	4685927	4690926	-	-0.101656	50.6163	0.555311		0.164934
chr1	4690926	4695925	-	-0.109644	48.4435	0.586717		0.141146
chr1	4695925	4700925	-	-0.0701721	51.2729	0.549		0.174149
chr1	4700925	4705924	-	-0.087565	49.1229	0.505301		0.188019
chr1	4705924	4710923	-	-0.0503649	49.2758	0.529706		0.202276
chr1	4710923	4715922	-	-0.0961157	50.1496	0.562112		0.210617
chr1	4715922	4720921	-	-0.138656	48.4583	0.484097		0.246308
chr1	4720921	4725920	-	-0.195679	46.7075	0.557912		0.170162
chr1	4725920	4730919	-	-0.174364	47.2367	0.575715		0.204193
chr1	4730919	4735918	-	-0.180177	46.8734	0.54891		0.200574
chr1	4735918	4740917	-	-0.122248	47.2436	0.518104		0.203523
chr1	4740917	4745916	-	-0.181342	46.6784	0.516503		0.282872
chr1	4745916	4750915	-	-0.116808	47.5013	0.533707		0.241446
chr1	4750915	4755914	-	-0.134015	48.7951	0.505901		0.260527
chr1	4755914	4760913	-	-0.147224	47.5731	0.528106		0.283943
chr1	4760913	4765912	-	-0.154629	47.8444	0.490098		0.204414
chr1	4765912	4770911	-	-0.0537348	48.7513	0.510102		0.158124
chr1	4770911	4775911	-	-0.0153781	49.3783	0.5252		0.235178
chr1	4775911	4780910	-	-0.0280333	50.3466	0.502701		0.2516
chr1	4780910	4785909	-	-0.0641742	48.8061	0.512703		0.179398
chr1	4785909	4790908	-	-0.126431	51.824	0.470894		0.129367
chr1	4790908	4795907	-	-0.075835	49.2983	0.459292		0.178521
chr1	4795907	4800906	-	-0.140653	49.5777	0.503301		0.322409
chr1	4800906	4805905	-	-0.126799	49.4498	0.459892		0.335055
chr1	4805905	4810904	-	0.0104185	51.7055	0.358872		0.236603
chr1	4810904	4815903	-	0.0496935	52.2381	0.324665		0.230335
chr1	4815903	4820902	-	-0.0157424	51.5621	0.421084		0.19589
chr1	4820902	4825901	-	-0.126387	47.3195	0.456691		0.187396
chr1	4825901	4830900	-	-0.138095	47.5412	0.487698		0.179047
chr1	4830900	4835899	-	-0.0702436	49.1867	0.462292		0.219744
chr1	4835899	4840898	-	-0.0701092	49.4064	0.478096		0.32775
chr1	4840898	4845897	-	-0.0197833	50.3295	0.362472		0.189906
chr1	4845897	4850897	-	-0.014396	49.8741	0.4082		0.133528
chr1	4850897	4855896	-	-0.0575471	49.1913	0.440088		0.226651
chr1	4855896	4860895	-	-0.0786664	48.1418	0.433487		0.22061
chr1	4860895	4865894	-	-0.0329625	49.9349	0.40048		0.193435
chr1	4865894	4870893	-	-0.0718451	49.4663	0.5003		0.226307
chr1	4870893	4875892	-	-0.0865756	49.2726	0.472494		0.194201
chr1	4875892	4880891	-	-0.225655	47.2242	0.478496		0.206105
chr1	4880891	4885890	-	-0.118148	48.4679	0.415683		0.157092
chr1	4885890	4890889	-	-0.0937363	48.8695	0.404881		0.205324
chr1	4890889	4895888	-	-0.0962289	49.8899	0.435687		0.243381
chr1	4895888	4900887	-	-0.0894123	51.3806	0.504101		0.24657
chr1	4900887	4905886	-	0.0189179	51.3145	0.426885		0.214177
chr1	4905886	4910885	-	-0.0351536	49.8382	0.465893		0.316663
chr1	4910885	4915884	-	-0.130102	49.5114	0.480096		0.158751
chr1	4915884	4920883	-	-0.137561	52.9122	0.461892		0.229393
chr1	4920883	4925883	-	-0.0881869	51.5041	0.4348		0.16238
chr1	4925883	4930882	-	-0.116392	50.7357	0.456091		0.19046
chr1	4930882	4935881	-	-0.101251	48.3584	0.481496		0.167187
chr1	4935881	4940880	-	-0.0528977	49.7263	0.485297		0.225537
chr1	4940880	4945879	-	-0.125039	46.6974	0.457491		0.195131
chr1	4945879	4950878	-	-0.156619	47.2191	0.44889		0.14398
chr1	4950878	4955877	-	-0.0409256	50.2837	0.383077		0.24805
chr1	4955877	4960876	-	-0.0891199	49.2586	0.5011		0.199707
chr1	4960876	4965875	-	-0.0405524	49.4911	0.505901		0.222431
chr1	4965875	4970874	-	-0.0628986	49.8996	0.479296		0.214424
chr1	4970874	4975873	-	-0.0401522	50.7459	0.5019		0.257953
chr1	4975873	4980872	-	-0.0273466	53.3614	0.506301		0.219482
chr1	4980872	4985871	-	-0.087927	50.4529	0.443489		0.210747
chr1	4985871	4990870	-	-0.068755	50.5901	0.464893		0.177763
chr1	4990870	4995869	-	-0.0226952	48.7708	0.35207		0.149132
chr1	4995869	5000869	-	-0.144995	50.6924	0.4338		0.170814
chr1	5000869	5005868	-	-0.0885814	48.585	0.44889		0.200976
chr1	5005868	5010867	-	-0.0479827	48.8563	0.464893		0.194261
chr1	5010867	5015866	-	-0.0627983	46.5746	0.455491		0.194462
chr1	5015866	5020865	-	-0.0562946	46.8113	0.431486		0.196064
chr1	5020865	5025864	-	-0.0310757	46.7421	0.393479		0.197991
chr1	5025864	5030863	-	-0.030889	46.3218	0.363873		0.25145
chr1	5030863	5035862	-	-0.125522	46.1715	0.426885		0.208541
chr1	5035862	5040861	-	-0.142198	47.0948	0.427686		0.262544
chr1	5040861	5045860	-	-0.20494	44.7882	0.432086		0.210843
chr1	5045860	5050859	-	-0.185754	44.4471	0.474695		0.209448
chr1	5050859	5055858	-	-0.169714	43.4999	0.396279		0.248551
chr1	5055858	5060857	-	-0.116292	44.9585	0.318664		0.222832
chr1	5060857	5065856	-	-0.138467	45.3776	0.34807		0.29686
chr1	5065856	5070855	-	-0.117896	45.7019	0.395279		0.2476
chr1	5070855	5075855	-	-0.0662007	46.8985	0.3352		0.237149
chr1	5075855	5080854	-	-0.10475	47.8773	0.429686		0.192011
chr1	5080854	5085853	-	-0.103261	47.4119	0.440688		0.248234
chr1	5085853	5090852	-	-0.14509	46.2869	0.411082		0.262267
chr1	5090852	5095851	-	-0.0730666	46.602	0.335067		0.21991
chr1	5095851	5100850	-	-0.0852527	47.273	0.439688		0.223588
chr1	5100850	5105849	-	-0.0738518	47.9068	0.381476		0.203586
chr1	5105849	5110848	-	-0.0986944	46.5923	0.380276		0.206425
chr1	5110848	5115847	-	-0.118429	46.9317	0.468894		0.211107
chr1	5115847	5120846	-	-0.137741	47.3455	0.453091		0.275352
chr1	5120846	5125845	-	-0.109867	46.6762	0.418684		0.239525
chr1	5125845	5130844	-	-0.106772	46.77	0.447089		0.153037
chr1	5130844	5135843	-	-0.0768858	48.5763	0.444089		0.176403
chr1	5135843	5140842	-	-0.0800748	47.9349	0.460492		0.221592
chr1	5140842	5145841	-	-0.0751938	48.2461	0.462893		0.225103
chr1	5145841	5150841	-	-0.0527294	50.2963	0.4376		0.209073
chr1	5150841	5155840	-	-0.0438934	48.7874	0.460492		0.199104
chr1	5155840	5160839	-	-0.0457642	48.3479	0.487898		0.13945
chr1	5160839	5165838	-	-0.016513	48.868	0.473295		0.157847
chr1	5165838	5170837	-	-0.0617269	47.5071	0.460092		0.207159
chr1	5170837	5175836	-	-0.0176645	48.7463	0.439888		0.185404
chr1	5175836	5180835	-	-0.0830631	48.5178	0.413883		0.26961
chr1	5180835	5185834	-	-0.014392	53.8109	0.373675		0.170352
chr1	5185834	5190833	-	-0.0848666	56.6072	0.431686		0.149829
chr1	5190833	5195832	-	-0.0603597	57.1338	0.433887		0.214505
chr1	5195832	5200831	-	-0.0618364	55.6678	0.475695		0.182082
chr1	5200831	5205830	-	-0.0763647	56.1099	0.442288		0.151102
chr1	5205830	5210829	-	0.00125632	52.489	0.375475		0.170038
chr1	5210829	5215828	-	0.0730129	53.6073	0.319464		0.16061
chr1	5215828	5220827	-	-0.00150495	56.9282	0.435687		0.182077
chr1	5220827	5225827	-	-0.061761	56.6988	0.4668		0.193313
chr1	5225827	5230826	-	-0.0202394	55.1955	0.394879		0.240505
chr1	5230826	5235825	-	0.0203145	53.5356	0.414883		0.203759
chr1	5235825	5240824	-	-0.000773418	52.4067	0.436687		0.203495
chr1	5240824	5245823	-	0.00776037	52.1501	0.525905		0.299923
chr1	5245823	5250822	-	0.059596	54.1943	0.426685		0.187687
chr1	5250822	5255821	-	0.0377033	54.3533	0.468294		0.169855
chr1	5255821	5260820	-	0.0909363	54.5714	0.433487		0.116862
chr1	5260820	5265819	-	-0.00595116	51.5254	0.457291		0.142464
chr1	5265819	5270818	-	-0.0118944	51.4265	0.515703		0.217877
chr1	5270818	5275817	-	-0.034356	49.9265	0.481896		0.199723
chr1	5275817	5280816	-	-0.0386262	48.7607	0.521904		0.194285
chr1	5280816	5285815	-	-0.00681594	50.6276	0.491698		0.14762
chr1	5285815	5290814	-	-0.0334933	51.8909	0.4979		0.203636
chr1	5290814	5295813	-	-0.0899669	53.0712	0.486697		0.157247
chr1	5295813	5300813	-	-0.0710039	54.0311	0.482		0.16266
chr1	5300813	5305812	-	-0.0841083	50.2277	0.437688		0.14814
chr1	5305812	5310811	-	-0.0253359	50.9287	0.472494		0.117812
chr1	5310811	5315810	-	-0.00790527	51.3794	0.494299		0.134416
chr1	5315810	5320809	-	-0.0100686	51.5857	0.392679		0.164676
chr1	5320809	5325808	-	-0.0923288	50.0237	0.406481		0.193625
chr1	5325808	5330807	-	-0.0915056	48.5518	0.45229		0.219018
chr1	5330807	5335806	-	-0.0295539	52.014	0.487698		0.275349
chr1	5335806	5340805	-	-0.076187	51.4245	0.468494		0.219155
chr1	5340805	5345804	-	-0.0436545	49.6103	0.505501		0.23728
chr1	5345804	5350803	-	-0.05817	49.2209	0.489698		0.170514
chr1	5350803	5355802	-	-0.031321	49.2904	0.391478		0.204707
chr1	5355802	5360801	-	-0.0583328	49.93	0.424085		0.15821
chr1	5360801	5365800	-	-0.0713002	47.7721	0.466093		0.1486
chr1	5365800	5370799	-	-0.184343	45.225	0.485697		0.195078
chr1	5370799	5375799	-	-0.154606	46.8222	0.4784		0.0745872
chr1	5375799	5380798	-	-0.0866493	46.5519	0.493899		0.132728
chr1	5380798	5385797	-	-0.176013	44.9295	0.481296		0.163679
chr1	5385797	5390796	-	-0.136	46.8932	0.492899		0.212455
chr1	5390796	5395795	-	-0.144626	47.1	0.503501		0.177649
chr1	5395795	5400794	-	-0.105157	48.7111	0.437287		0.189457
chr1	5400794	5405793	-	-0.0866983	48.3198	0.537508		0.258834
chr1	5405793	5410792	-	-0.115657	49.187	0.457491		0.217625
chr1	5410792	5415791	-	-0.0439866	48.7946	0.504301		0.254163
chr1	5415791	5420790	-	-0.052722	48.8119	0.493499		0.307069
chr1	5420790	5425789	-	-0.117698	49.2725	0.505501		0.297673
chr1	5425789	5430788	-	-0.0642411	49.7454	0.4999		0.277222
chr1	5430788	5435787	-	-0.0723298	50.3795	0.482296		0.278117
chr1	5435787	5440786	-	-0.0562236	51.8776	0.472494		0.334999
chr1	5440786	5445785	-	-0.00533359	53.1607	0.486097		0.289139
chr1	5445785	5450785	-	0.0189046	55.0061	0.4898		0.296989
chr1	5450785	5455784	-	-0.0274254	52.1134	0.490498		0.272555
chr1	5455784	5460783	-	-0.0639921	53.8085	0.488298		0.301429
chr1	5460783	5465782	-	-0.0207744	60.8342	0.492298		0.268127
chr1	5465782	5470781	-	0.0280873	61.2875	0.488698		0.200028
chr1	5470781	5475780	-	-0.0151166	54.5697	0.491298		0.223555
chr1	5475780	5480779	-	-0.0324586	56.6393	0.494699		0.219495
chr1	5480779	5485778	-	0.0147653	54.9262	0.525305		0.230567
chr1	5485778	5490777	-	-0.0136473	57.0025	0.487097		0.233479
chr1	5490777	5495776	-	-0.0679437	57.8642	0.490698		0.236159
chr1	5495776	5500775	-	-0.0573281	50.4675	0.4991		0.17518
chr1	5500775	5505774	-	0.00630958	57.9134	0.509702		0.162975
chr1	5505774	5510773	-	0.0369081	55.9094	0.543909		0.221437
chr1	5510773	5515772	-	-0.00194759	56.1108	0.515903		0.224463
chr1	5515772	5520771	-	-0.0535689	56.9011	0.453491		0.264192
chr1	5520771	5525771	-	-0.00632953	54.088	0.4672		0.251292
chr1	5525771	5530770	-	0.0644184	53.693	0.519504		0.228325
chr1	5530770	5535769	-	0.0516566	55.1426	0.445089		0.195963
chr1	5535769	5540768	-	0.0443066	53.7706	0.419684		0.250869
chr1	5540768	5545767	-	0.0149142	55.3801	0.344069		0.234862
chr1	5545767	5550766	-	0.0316186	53.7383	0.345069		0.22346
chr1	5550766	5555765	-	-0.0151023	56.3147	0.466293		0.18399
chr1	5555765	5560764	-	-0.0576563	57.1795	0.385877		0.211479
chr1	5560764	5565763	-	-0.032629	55.4238	0.485297		0.209389
chr1	5565763	5570762	-	-0.0196572	51.3299	0.409682		0.207411
chr1	5570762	5575761	-	0.0172724	52.8585	0.494899		0.252152
chr1	5575761	5580760	-	0.00598181	52.077	0.493899		0.272121
chr1	5580760	5585759	-	0.0349055	52.8501	0.461692		0.211695
chr1	5585759	5590758	-	0.0787077	54.5673	0.387477		0.143057
chr1	5590758	5595757	-	-1.88576e-05	53.7999	0.484497		0.152271
chr1	5595757	5600757	-	-0.0273963	52.5941	0.5286		0.119407
chr1	5600757	5605756	-	0.145573	57.9371	0.427886		0.2423
chr1	5605756	5610755	-	0.0491303	54.6927	0.333667		0.258234
chr1	5610755	5615754	-	0.0257142	53.3898	0.444489		0.150523
chr1	5615754	5620753	-	0.0284784	52.0488	0.515103		0.147837
chr1	5620753	5625752	-	0.0112566	51.2185	0.453491		0.17889
chr1	5625752	5630751	-	0.0077493	51.4115	0.409482		0.250895
chr1	5630751	5635750	-	0.00649994	51.9784	0.45229		0.250703
chr1	5635750	5640749	-	-0.00786296	51.1772	0.475495		0.295068
chr1	5640749	5645748	-	-0.00523444	51.2953	0.464893		0.244417
chr1	5645748	5650747	-	0.0186509	50.9481	0.535707		0.131421
chr1	5650747	5655746	-	0.0214437	52.862	0.464893		0.197591
chr1	5655746	5660745	-	-0.0334339	51.383	0.505901		0.194531
chr1	5660745	5665744	-	0.00926878	52.0831	0.559912		0.170987
chr1	5665744	5670743	-	0.0699529	57.1545	0.511102		0.147209
chr1	5670743	5675743	-	0.157307	59.1455	0.446		0.204115
chr1	5675743	5680742	-	0.0022015	54.9157	0.442088		0.193683
chr1	5680742	5685741	-	-0.00889808	59.2106	0.509702		0.15568
chr1	5685741	5690740	-	-0.0178345	50.8097	0.505301		0.214606
chr1	5690740	5695739	-	0.00839968	51.8295	0.490098		0.157918
chr1	5695739	5700738	-	-0.00218377	51.9863	0.446489		0.245774
chr1	5700738	5705737	-	-0.0193337	52.8219	0.470494		0.204853
chr1	5705737	5710736	-	0.0152179	52.9534	0.523505		0.168165
chr1	5710736	5715735	-	-0.0196992	51.6645	0.516103		0.242537
chr1	5715735	5720734	-	-0.0702654	51.9123	0.544709		0.197749
chr1	5720734	5725733	-	-0.0495127	52.3015	0.487497		0.221254
chr1	5725733	5730732	-	0.0111667	52.3727	0.534907		0.185268
chr1	5730732	5735731	-	-0.00200405	51.6156	0.487497		0.209074
chr1	5735731	5740730	-	0.035353	52.6351	0.460492		0.225808
chr1	5740730	5745729	-	0.0129055	52.115	0.554511		0.180674
chr1	5745729	5750729	-	-0.0143608	50.8262	0.5844		0.213822
chr1	5750729	5755728	-	-0.0392851	50.7402	0.542509		0.174358
chr1	5755728	5760727	-	0.00980694	52.1857	0.544709		0.193019
chr1	5760727	5765726	-	-0.0556918	51.0215	0.439488		0.189207
chr1	5765726	5770725	-	-0.067578	49.8649	0.533707		0.0928702
chr1	5770725	5775724	-	-0.0480173	49.1787	0.511902		0.278708
chr1	5775724	5780723	-	-0.109123	47.5808	0.4977		0.289243
chr1	5780723	5785722	-	-0.174905	47.9352	0.483497		0.304575
chr1	5785722	5790721	-	-0.0960485	48.8119	0.469294		0.319041
chr1	5790721	5795720	-	-0.0487176	49.7437	0.511702		0.18931
chr1	5795720	5800719	-	0.0347725	50.8913	0.530306		0.243986
chr1	5800719	5805718	-	0.03984	50.5938	0.460292		0.250989
chr1	5805718	5810717	-	-0.0677892	49.3364	0.461892		0.232137
chr1	5810717	5815716	-	-0.0549044	50.6733	0.508902		0.163624
chr1	5815716	5820715	-	-0.0529687	50.6664	0.509102		0.177157
chr1	5820715	5825715	-	-0.0252874	50.8002	0.4884		0.231681
chr1	5825715	5830714	-	0.00993273	52.0085	0.508102		0.150803
chr1	5830714	5835713	-	-0.0377652	50.7727	0.59872		0.179397
chr1	5835713	5840712	-	0.0297883	51.7872	0.531306		0.131241
chr1	5840712	5845711	-	0.023727	52.7147	0.579916		0.196251
chr1	5845711	5850710	-	-0.00124263	52.4062	0.54911		0.178276
chr1	5850710	5855709	-	0.00095041	52.3317	0.544109		0.243244
chr1	5855709	5860708	-	-0.0492179	50.6552	0.603721		0.217751
chr1	5860708	5865707	-	0.0270336	50.9778	0.577516		0.190403
chr1	5865707	5870706	-	-0.0157359	50.5164	0.504701		0.127991
chr1	5870706	5875705	-	-0.00629099	50.9043	0.555311		0.234485
chr1	5875705	5880704	-	-0.0351908	49.3864	0.552511		0.260623
chr1	5880704	5885703	-	-0.0323514	51.4492	0.581716		0.19594
chr1	5885703	5890702	-	-0.0504223	50.1207	0.553711		0.177411
chr1	5890702	5895701	-	-0.0675261	49.7084	0.493699		0.218884
chr1	5895701	5900701	-	-0.019881	52.8427	0.4654		0.181723
chr1	5900701	5905700	-	0.00114277	49.3892	0.45009		0.268796
chr1	5905700	5910699	-	-0.00887329	48.076	0.558512		0.339104
chr1	5910699	5915698	-	0.028426	49.0864	0.526905		0.266575
chr1	5915698	5920697	-	0.101638	51.7946	0.460692		0.249122
chr1	5920697	5925696	-	0.0551025	51.2471	0.421884		0.332765
chr1	5925696	5930695	-	0.0756128	50.6888	0.403081		0.317327
chr1	5930695	5935694	-	0.00949141	51.1303	0.460492		0.266739
chr1	5935694	5940693	-	0.0136	49.7527	0.487698		0.291981
chr1	5940693	5945692	-	-0.0487651	48.3334	0.469894		0.262577
chr1	5945692	5950691	-	-0.0500676	48.8586	0.479896		0.291098
chr1	5950691	5955690	-	0.0140275	50.4783	0.477095		0.219887
chr1	5955690	5960689	-	0.0705015	52.4039	0.4979		0.202869
chr1	5960689	5965688	-	0.0538789	52.7068	0.493899		0.219947
chr1	5965688	5970687	-	0.0779039	52.4533	0.523105		0.282749
chr1	5970687	5975687	-	0.0630487	51.3281	0.491		0.225697
chr1	5975687	5980686	-	0.0174723	49.5648	0.555511		0.218596
chr1	5980686	5985685	-	0.0426779	51.7109	0.429886		0.198617
chr1	5985685	5990684	-	0.0436937	52.2497	0.483697		0.236717
chr1	5990684	5995683	-	0.0746175	51.8199	0.623125		0.221328
chr1	5995683	6000682	-	0.0541635	49.6724	0.584517		0.191508
chr1	6000682	6005681	-	0.0465385	51.5711	0.585317		0.164018
chr1	6005681	6010680	-	0.0439726	51.7571	0.579516		0.197532
chr1	6010680	6015679	-	0.0794101	52.9344	0.573515		0.208677
chr1	6015679	6020678	-	0.0302281	52.3197	0.518304		0.224321
chr1	6020678	6025677	-	0.0136601	51.3955	0.473895		0.180071
chr1	6025677	6030676	-	0.0354128	51.5868	0.564113		0.219935
chr1	6030676	6035675	-	0.00803138	51.3375	0.524305		0.208571
chr1	6035675	6040674	-	0.0376413	52.1926	0.558312		0.261364
chr1	6040674	6045673	-	0.0214059	51.9622	0.564913		0.246403
chr1	6045673	6050673	-	0.00604743	52.9171	0.5754		0.169265
chr1	6050673	6055672	-	-0.0163346	51.8444	0.513503		0.201722
chr1	6055672	6060671	-	0.0341423	53.0071	0.565313		0.21387
chr1	6060671	6065670	-	0.0085737	53.1422	0.522705		0.087047
chr1	6065670	6070669	-	-0.0248022	51.9096	0.55131		0.173404
chr1	6070669	6075668	-	0.00779487	51.5093	0.571914		0.232779
chr1	6075668	6080667	-	0.0506864	51.7098	0.539508		0.276586
chr1	6080667	6085666	-	0.00402334	52.4569	0.560512		0.194578
chr1	6085666	6090665	-	-0.0333556	51.4273	0.571114		0.210749
chr1	6090665	6095664	-	-0.0261383	52.1295	0.574515		0.25979
chr1	6095664	6100663	-	-0.0956115	49.8466	0.629726		0.25955
chr1	6100663	6105662	-	-0.0415588	49.003	0.604121		0.22924
chr1	6105662	6110661	-	-0.13436	46.7735	0.597119		0.299218
chr1	6110661	6115660	-	-0.0355462	50.0588	0.535907		0.234775
chr1	6115660	6120659	-	-0.0821531	50.3107	0.395279		0.310428
chr1	6120659	6125659	-	-0.0531083	50.8036	0.5782		0.302521
chr1	6125659	6130658	-	-0.0658699	50.9175	0.615123		0.327779
chr1	6130658	6135657	-	-0.0649722	51.487	0.560112		0.246472
chr1	6135657	6140656	-	-0.0151666	55.0429	0.528106		0.224766
chr1	6140656	6145655	-	0.0187924	61.2487	0.554311		0.244397
chr1	6145655	6150654	-	0.0680556	56.7388	0.579316		0.128268
chr1	6150654	6155653	-	0.0514829	54.698	0.59952		0.249816
chr1	6155653	6160652	-	0.0234776	54.5048	0.574115		0.212573
chr1	6160652	6165651	-	-0.0203218	66.2252	0.582116		0.24847
chr1	6165651	6170650	-	0.0193663	52.7893	0.604921		0.101941
chr1	6170650	6175649	-	0.00223171	52.5442	0.568714		0.242006
chr1	6175649	6180648	-	-0.00532304	52.1474	0.620524		0.255054
chr1	6180648	6185647	-	0.0377523	53.7213	0.495499		0.22907
chr1	6185647	6190646	-	-0.0458085	54.4924	0.463893		0.228133
chr1	6190646	6195645	-	-0.00274852	52.6722	0.491898		0.209169
chr1	6195645	6200645	-	0.0249376	52.8618	0.48		0.173435
chr1	6200645	6205644	-	-0.0158887	51.0588	0.509102		0.154317
chr1	6205644	6210643	-	-0.0556738	49.0443	0.646729		0.223721
chr1	6210643	6215642	-	-0.0361868	49.9692	0.553111		0.268897
chr1	6215642	6220641	-	0.0620958	52.0192	0.542709		0.261214
chr1	6220641	6225640	-	0.0210781	52.5677	0.485497		0.252692
chr1	6225640	6230639	-	-0.0783189	49.9739	0.490098		0.242523
chr1	6230639	6235638	-	-0.0433383	50.9958	0.485697		0.301001
chr1	6235638	6240637	-	-0.121474	49.0454	0.559312		0.343591
chr1	6240637	6245636	-	-0.0663936	48.7707	0.632527		0.314098
chr1	6245636	6250635	-	-0.0367018	49.0775	0.64813		0.252557
chr1	6250635	6255634	-	-0.0235088	50.8318	0.583917		0.234485
chr1	6255634	6260633	-	0.0390857	52.7961	0.575115		0.176283
chr1	6260633	6265632	-	-0.06502	50.9146	0.642128		0.159159
chr1	6265632	6270631	-	-0.0803175	51.1637	0.571914		0.14477
chr1	6270631	6275631	-	-0.0587763	49.782	0.5836		0.153685
chr1	6275631	6280630	-	-0.0903286	48.0738	0.614123		0.221958
chr1	6280630	6285629	-	-0.155371	47.6933	0.572114		0.230264
chr1	6285629	6290628	-	-0.0975385	49.5271	0.543509		0.234865
chr1	6290628	6295627	-	0.00286708	50.9985	0.528306		0.251403
chr1	6295627	6300626	-	0.0202541	52.0312	0.516703		0.204471
chr1	6300626	6305625	-	0.00625683	51.9488	0.544709		0.18278
chr1	6305625	6310624	-	0.0475588	52.4924	0.553711		0.242071
chr1	6310624	6315623	-	0.0212869	52.1379	0.513903		0.215798
chr1	6315623	6320622	-	-0.0116344	52.5325	0.4985		0.181418
chr1	6320622	6325621	-	0.00209182	52.7518	0.515103		0.182773
chr1	6325621	6330620	-	-0.0805849	50.3142	0.531906		0.205002
chr1	6330620	6335619	-	-0.0649356	49.9065	0.561912		0.219983
chr1	6335619	6340618	-	-0.0280129	50.3103	0.559112		0.224623
chr1	6340618	6345617	-	-0.0359705	50.3827	0.532106		0.251619
chr1	6345617	6350617	-	-0.0532916	49.8557	0.578		0.211584
chr1	6350617	6355616	-	-0.0724984	49.0555	0.565513		0.160931
chr1	6355616	6360615	-	-0.0795773	49.0025	0.582316		0.171047
chr1	6360615	6365614	-	-0.115189	48.4972	0.496499		0.183799
chr1	6365614	6370613	-	0.00793862	50.5434	0.516903		0.106151
chr1	6370613	6375612	-	-0.0177196	51.9055	0.492899		0.179451
chr1	6375612	6380611	-	0.0506323	53.3818	0.496899		0.132484
chr1	6380611	6385610	-	0.0707461	53.7928	0.458292		0.107313
chr1	6385610	6390609	-	0.0671441	54.984	0.514103		0.124033
chr1	6390609	6395608	-	0.0124877	52.8014	0.572114		0.0944163
chr1	6395608	6400607	-	0.0119888	52.2703	0.518704		0.0960845
chr1	6400607	6405606	-	-0.0282176	51.7418	0.492498		0.163268
chr1	6405606	6410605	-	0.00658362	54.1599	0.45049		0.189406
chr1	6410605	6415604	-	0.0228484	51.6311	0.495099		0.190654
chr1	6415604	6420603	-	0.0172057	52.5172	0.615323		0.300936
chr1	6420603	6425603	-	-0.0236802	51.7516	0.6084		0.230827
chr1	6425603	6430602	-	0.0681408	54.9975	0.613723		0.242329
chr1	6430602	6435601	-	0.0404438	55.4578	0.556711		0.210713
chr1	6435601	6440600	-	-0.0393044	53.8892	0.569514		0.245518
chr1	6440600	6445599	-	0.0244144	53.3443	0.585317		0.163668
chr1	6445599	6450598	-	0.00889913	51.26	0.669334		0.162737
chr1	6450598	6455597	-	0.0124431	52.3261	0.633527		0.16719
chr1	6455597	6460596	-	0.0475421	52.6072	0.563713		0.190817
chr1	6460596	6465595	-	0.0111748	52.4686	0.589718		0.217902
chr1	6465595	6470594	-	0.0212208	53.0737	0.625925		0.23274
chr1	6470594	6475593	-	0.0374441	52.1904	0.645129		0.220411
chr1	6475593	6480592	-	0.0730979	54.0538	0.530106		0.229371
chr1	6480592	6485591	-	0.0135465	52.9661	0.570314		0.130424
chr1	6485591	6490590	-	-0.0504139	52.1787	0.617724		0.176061
chr1	6490590	6495589	-	-0.00670162	52.1527	0.573515		0.176419
chr1	6495589	6500589	-	0.01195	52.8997	0.62		0.185749
chr1	6500589	6505588	-	0.0578465	54.8756	0.595519		0.202062
chr1	6505588	6510587	-	0.00792019	55.4861	0.623925		0.215044
chr1	6510587	6515586	-	0.099944	58.3575	0.567714		0.203016
chr1	6515586	6520585	-	0.133699	59.6502	0.504301		0.224269
chr1	6520585	6525584	-	0.134808	59.0115	0.471494		0.184154
chr1	6525584	6530583	-	0.133447	60.572	0.489498		0.294128
chr1	6530583	6535582	-	0.104875	62.85	0.482296		0.27925
chr1	6535582	6540581	-	0.135555	58.6718	0.439888		0.172325
chr1	6540581	6545580	-	0.11088	57.6731	0.474095		0.137489
chr1	6545580	6550579	-	0.120281	56.9	0.464693		0.204188
chr1	6550579	6555578	-	0.0289289	52.9664	0.534907		0.179926
chr1	6555578	6560577	-	-0.0106658	51.5022	0.507702		0.182819
chr1	6560577	6565576	-	-0.0431413	51.2923	0.5013		0.157566
chr1	6565576	6570575	-	-0.0386065	49.9929	0.516503		0.169401
chr1	6570575	6575575	-	-0.0202862	49.1684	0.5484		0.222162
chr1	6575575	6580574	-	0.0121798	50.8037	0.565913		0.161734
chr1	6580574	6585573	-	-0.0219553	50.7475	0.542108		0.241758
chr1	6585573	6590572	-	-0.0337046	50.0403	0.593719		0.217155
chr1	6590572	6595571	-	0.0123599	51.6279	0.556711		0.155739
chr1	6595571	6600570	-	0.0257288	52.158	0.54971		0.19465
chr1	6600570	6605569	-	0.0581358	53.3061	0.581316		0.240689
chr1	6605569	6610568	-	0.0191531	54.0204	0.454291		0.324473
chr1	6610568	6615567	-	-0.0279303	51.9475	0.622925		0.217337
chr1	6615567	6620566	-	-0.0202821	52.6206	0.4995		0.278395
chr1	6620566	6625565	-	-0.0389079	52.3181	0.533907		0.243078
chr1	6625565	6630564	-	0.0409905	53.0552	0.557912		0.146022
chr1	6630564	6635563	-	0.0754257	53.7933	0.557311		0.22869
chr1	6635563	6640562	-	0.0334529	53.3519	0.511302		0.239169
chr1	6640562	6645561	-	0.0558258	53.919	0.505901		0.175193
chr1	6645561	6650561	-	0.06486	54.1474	0.5128		0.143478
chr1	6650561	6655560	-	0.0290215	52.9946	0.466493		0.187379
chr1	6655560	6660559	-	0.0206092	53.062	0.460092		0.189609
chr1	6660559	6665558	-	0.058216	53.5611	0.464093		0.231377
chr1	6665558	6670557	-	0.0655464	54.9303	0.470294		0.247776
chr1	6670557	6675556	-	0.0595767	54.4599	0.433287		0.168567
chr1	6675556	6680555	-	0.066504	53.8751	0.424685		0.117355
chr1	6680555	6685554	-	-0.0248691	56.424	0.437688		0.117376
chr1	6685554	6690553	-	-0.00842292	54.3082	0.409482		0.164502
chr1	6690553	6695552	-	-0.0265463	60.9022	0.45229		0.188833
chr1	6695552	6700551	-	-0.0313145	53.8372	0.439288		0.16992
chr1	6700551	6705550	-	0.0201749	53.3803	0.515903		0.190906
chr1	6705550	6710549	-	0.0184976	52.9862	0.461292		0.164506
chr1	6710549	6715548	-	-0.0217037	51.8876	0.483497		0.229084
chr1	6715548	6720547	-	0.0134043	50.7648	0.480896		0.311863
chr1	6720547	6725547	-	-0.00811478	51.7913	0.4802		0.241271
chr1	6725547	6730546	-	-0.024063	51.4594	0.469294		0.172141
chr1	6730546	6735545	-	-0.0621654	51.8568	0.463093		0.167515
chr1	6735545	6740544	-	-0.11335	47.9052	0.482496		0.148504
chr1	6740544	6745543	-	-0.169094	46.6955	0.467493		0.209778
chr1	6745543	6750542	-	-0.1349	48.7564	0.45029		0.260773
chr1	6750542	6755541	-	-0.0968624	50.0674	0.430686		0.256558
chr1	6755541	6760540	-	0.00776345	50.9411	0.489098		0.266133
chr1	6760540	6765539	-	-0.0747225	49.0149	0.462492		0.221149
chr1	6765539	6770538	-	0.00906885	50.7167	0.446889		0.153411
chr1	6770538	6775537	-	-0.0272547	52.2279	0.455491		0.187204
chr1	6775537	6780536	-	0.0495556	52.2856	0.44769		0.162888
chr1	6780536	6785535	-	-0.0365763	49.6105	0.511902		0.219207
chr1	6785535	6790534	-	-0.00322143	50.2443	0.507902		0.240688
chr1	6790534	6795533	-	0.0296842	50.4775	0.364673		0.381558
chr1	6795533	6800533	-	0.00226335	50.1976	0.4268		0.323806
chr1	6800533	6805532	-	0.0204366	50.9395	0.408082		0.285932
chr1	6805532	6810531	-	-0.0343224	50.4578	0.441088		0.22189
chr1	6810531	6815530	-	-0.0164376	50.8648	0.407481		0.212608
chr1	6815530	6820529	-	-0.044446	48.778	0.408282		0.260669
chr1	6820529	6825528	-	-0.0716645	47.208	0.332066		0.241854
chr1	6825528	6830527	-	-0.0601256	48.8842	0.395079		0.24573
chr1	6830527	6835526	-	-0.0522326	48.7808	0.39908		0.251906
chr1	6835526	6840525	-	-0.0452928	50.0976	0.44869		0.186482
chr1	6840525	6845524	-	0.0345839	53.9855	0.44789		0.172814
chr1	6845524	6850523	-	0.0447261	54.0505	0.404681		0.192383
chr1	6850523	6855522	-	0.0462069	55.4366	0.378876		0.114854
chr1	6855522	6860521	-	0.0135346	54.1712	0.407682		0.11288
chr1	6860521	6865520	-	0.0571478	52.6701	0.438088		0.224202
chr1	6865520	6870519	-	0.036341	51.6886	0.390478		0.243197
chr1	6870519	6875519	-	0.0305983	51.4198	0.3868		0.299764
chr1	6875519	6880518	-	0.0346987	51.8283	0.438088		0.317866
chr1	6880518	6885517	-	0.0116306	50.9378	0.428086		0.279629
chr1	6885517	6890516	-	0.0535436	50.6453	0.409282		0.260432
chr1	6890516	6895515	-	0.0356962	51.6618	0.423685		0.22653
chr1	6895515	6900514	-	0.0381564	51.2776	0.435487		0.263579
chr1	6900514	6905513	-	-0.0289789	49.1854	0.410882		0.218182
chr1	6905513	6910512	-	-0.0855623	48.5085	0.5023		0.198164
chr1	6910512	6915511	-	-0.0999073	48.3949	0.503901		0.199956
chr1	6915511	6920510	-	-0.0418349	47.6236	0.525105		0.125091
chr1	6920510	6925509	-	-0.105577	48.4094	0.496899		0.164511
chr1	6925509	6930508	-	-0.0720209	48.4145	0.4987		0.143619
chr1	6930508	6935507	-	-0.0789274	49.6911	0.456091		0.178543
chr1	6935507	6940506	-	-0.059528	46.891	0.4977		0.248326
chr1	6940506	6945505	-	-0.213148	42.2457	0.505901		0.350787
chr1	6945505	6950505	-	-0.13146	43.8115	0.4444		0.288063
chr1	6950505	6955504	-	-0.14114	44.2739	0.525705		0.307201
chr1	6955504	6960503	-	-0.158366	44.803	0.502501		0.2844
chr1	6960503	6965502	-	-0.171704	43.0089	0.573915		0.31102
chr1	6965502	6970501	-	-0.152001	44.4501	0.497099		0.242716
chr1	6970501	6975500	-	-0.183752	46.1795	0.493499		0.339366
chr1	6975500	6980499	-	-0.142488	48.1717	0.4979		0.298141
chr1	6980499	6985498	-	-0.122267	49.1594	0.490898		0.244277
chr1	6985498	6990497	-	-0.0678901	50.1731	0.481496		0.249243
chr1	6990497	6995496	-	-0.0667336	49.5747	0.376475		0.204027
chr1	6995496	7000495	-	-0.0313216	51.6996	0.463093		0.296018
chr1	7000495	7005494	-	-0.0624204	50.3433	0.446689		0.310473
chr1	7005494	7010493	-	-0.0371854	52.1229	0.534707		0.275657
chr1	7010493	7015492	-	-0.00248115	57.5723	0.539108		0.283809
chr1	7015492	7020491	-	-0.0536424	52.3646	0.486497		0.147249
chr1	7020491	7025491	-	-0.0834979	52.6845	0.4782		0.114581
chr1	7025491	7030490	-	-0.011633	52.5242	0.442689		0.161725
chr1	7030490	7035489	-	-0.00238814	52.8155	0.39868		0.165859
chr1	7035489	7040488	-	-0.0518904	54.1979	0.40208		0.294421
chr1	7040488	7045487	-	-0.0702488	52.8717	0.523905		0.209802
chr1	7045487	7050486	-	-0.0234371	51.2034	0.494499		0.170414
chr1	7050486	7055485	-	0.0205127	52.6652	0.566713		0.168433
chr1	7055485	7060484	-	0.0851426	52.438	0.515903		0.167755
chr1	7060484	7065483	-	0.0232106	53.2639	0.518904		0.256652
chr1	7065483	7070482	-	-0.0234243	52.6545	0.490898		0.246828
chr1	7070482	7075481	-	0.0011895	53.6098	0.438888		0.205444
chr1	7075481	7080480	-	-0.0373227	53.1169	0.424285		0.254161
chr1	7080480	7085479	-	-0.0305072	53.4417	0.462492		0.130508
chr1	7085479	7090478	-	-0.0040955	53.2601	0.514103		0.173232
chr1	7090478	7095477	-	-0.0302168	51.5391	0.472294		0.157995
chr1	7095477	7100477	-	-0.0286784	50.426	0.5164		0.158157
chr1	7100477	7105476	-	-0.0312155	52.0464	0.458892		0.166062
chr1	7105476	7110475	-	-0.0336081	53.3293	0.484697		0.208183
chr1	7110475	7115474	-	0.0291245	52.8059	0.505301		0.22334
chr1	7115474	7120473	-	-0.0326229	51.4037	0.475295		0.190912
chr1	7120473	7125472	-	-0.0132903	50.5729	0.532106		0.144388
chr1	7125472	7130471	-	-0.0728734	50.744	0.474495		0.181311
chr1	7130471	7135470	-	-0.0908672	50.0749	0.396879		0.2421
chr1	7135470	7140469	-	-0.126811	49.0725	0.431686		0.216657
chr1	7140469	7145468	-	-0.0853215	50.2325	0.456891		0.231947
chr1	7145468	7150467	-	0.0167534	51.6004	0.529506		0.245512
chr1	7150467	7155466	-	0.0519317	54.1509	0.517904		0.162621
chr1	7155466	7160465	-	-0.0239967	52.559	0.45049		0.180586
chr1	7160465	7165464	-	0.0155516	58.2205	0.459092		0.189232
chr1	7165464	7170463	-	-0.0129566	58.0415	0.387678		0.258215
chr1	7170463	7175463	-	-0.0478948	51.8685	0.4802		0.170293
chr1	7175463	7180462	-	-0.0483289	50.5779	0.480496		0.164073
chr1	7180462	7185461	-	-0.00724583	51.9875	0.377876		0.15036
chr1	7185461	7190460	-	-0.0473686	52.8136	0.39948		0.198667
chr1	7190460	7195459	-	-0.0726153	53.2096	0.446689		0.217102
chr1	7195459	7200458	-	-0.00868312	57.9145	0.487698		0.284173
chr1	7200458	7205457	-	-0.0657848	51.3187	0.366673		0.215851
chr1	7205457	7210456	-	-0.10077	49.6404	0.405681		0.223578
chr1	7210456	7215455	-	-0.0386309	50.3607	0.369274		0.223972
chr1	7215455	7220454	-	-0.0982744	52.9363	0.422885		0.189628
chr1	7220454	7225453	-	-0.13011	48.1868	0.517904		0.253114
chr1	7225453	7230452	-	-0.0657126	49.091	0.539308		0.192346
chr1	7230452	7235451	-	-0.10453	48.5186	0.525105		0.190841
chr1	7235451	7240450	-	-0.0687566	49.9968	0.446889		0.163535
chr1	7240450	7245449	-	-0.0428755	50.3702	0.368074		0.161858
chr1	7245449	7250449	-	-0.0950263	48.559	0.4806		0.149282
chr1	7250449	7255448	-	-0.109454	49.0466	0.476695		0.201823
chr1	7255448	7260447	-	-0.0877855	48.6554	0.466893		0.182792
chr1	7260447	7265446	-	-0.0540158	48.9526	0.440288		0.162865
chr1	7265446	7270445	-	-0.0710498	48.343	0.444689		0.195671
chr1	7270445	7275444	-	0.0809098	51.2804	0.340468		0.183836
chr1	7275444	7280443	-	0.0148824	51.5143	0.405881		0.227483
chr1	7280443	7285442	-	-0.0117147	51.1694	0.45109		0.278308
chr1	7285442	7290441	-	0.0240909	54.9005	0.479896		0.295229
chr1	7290441	7295440	-	0.0261077	59.0533	0.505501		0.29536
chr1	7295440	7300439	-	0.0575763	61.2026	0.44929		0.193522
chr1	7300439	7305438	-	0.0408198	61.544	0.418684		0.169705
chr1	7305438	7310437	-	0.0422233	60.42	0.325665		0.213155
chr1	7310437	7315436	-	0.0300819	58.9057	0.427686		0.18259
chr1	7315436	7320435	-	0.0278084	57.1574	0.462693		0.167629
chr1	7320435	7325435	-	0.0211014	57.6704	0.4218		0.208282
chr1	7325435	7330434	-	-0.0949279	59.6472	0.428886		0.198247
chr1	7330434	7335433	-	-0.079181	48.7809	0.475495		0.169638
chr1	7335433	7340432	-	-0.0990921	48.2281	0.492498		0.164687
chr1	7340432	7345431	-	-0.0968825	48.6432	0.490898		0.181108
chr1	7345431	7350430	-	-0.0674768	49.7722	0.527706		0.200594
chr1	7350430	7355429	-	-0.0848687	48.7837	0.4993		0.223008
chr1	7355429	7360428	-	0.0214544	51.8139	0.522104		0.209316
chr1	7360428	7365427	-	-0.0516076	51.2019	0.482697		0.215418
chr1	7365427	7370426	-	-0.0731216	49.4813	0.528306		0.16044
chr1	7370426	7375425	-	0.0155749	50.2701	0.506701		0.182065
chr1	7375425	7380424	-	0.0250921	51.0752	0.483097		0.163854
chr1	7380424	7385423	-	-0.0449289	52.2458	0.460092		0.209795
chr1	7385423	7390422	-	-0.0306862	57.739	0.575715		0.200798
chr1	7390422	7395421	-	-0.0142462	58.8558	0.441288		0.188526
chr1	7395421	7400421	-	-0.000587646	51.2038	0.3362		0.188951
chr1	7400421	7405420	-	-0.0487339	54.662	0.45229		0.20293
chr1	7405420	7410419	-	-0.0506461	48.9146	0.564713		0.189167
chr1	7410419	7415418	-	-0.108814	51.1316	0.416083		0.205571
chr1	7415418	7420417	-	-0.0507866	50.348	0.5007		0.248107
chr1	7420417	7425416	-	-0.089118	50.392	0.540308		0.222251
chr1	7425416	7430415	-	-0.0315195	49.6232	0.502901		0.246858
chr1	7430415	7435414	-	0.0311046	51.8141	0.535707		0.182434
chr1	7435414	7440413	-	0.0228326	52.7808	0.602721		0.163009
chr1	7440413	7445412	-	-0.0235084	52.1159	0.525105		0.187737
chr1	7445412	7450411	-	-0.040874	50.4335	0.559312		0.242466
chr1	7450411	7455410	-	-0.0546919	49.3114	0.555111		0.159201
chr1	7455410	7460409	-	-0.0204388	50.071	0.563113		0.140113
chr1	7460409	7465408	-	0.0543428	52.2633	0.519104		0.16574
chr1	7465408	7470407	-	-0.0481975	50.5642	0.541508		0.114245
chr1	7470407	7475407	-	-0.00832107	55.0972	0.5832		0.201452
chr1	7475407	7480406	-	0.0293638	53.0067	0.545909		0.194234
chr1	7480406	7485405	-	0.00154762	51.3155	0.545909		0.198397
chr1	7485405	7490404	-	-0.0361154	50.9625	0.524505		0.198113
chr1	7490404	7495403	-	0.0507599	51.8857	0.505701		0.211221
chr1	7495403	7500402	-	-0.0157399	51.0009	0.527706		0.196047
chr1	7500402	7505401	-	-0.031056	49.9833	0.588118		0.145585
chr1	7505401	7510400	-	-0.00769801	50.5844	0.546309		0.128937
chr1	7510400	7515399	-	-0.0204612	50.6246	0.538908		0.164295
chr1	7515399	7520398	-	-0.0969424	46.7736	0.534107		0.199147
chr1	7520398	7525397	-	0.0200277	51.8549	0.465093		0.144486
chr1	7525397	7530396	-	0.0360801	51.0924	0.528906		0.195263
chr1	7530396	7535395	-	-0.00548855	50.4285	0.55151		0.223338
chr1	7535395	7540394	-	0.00181504	50.655	0.532106		0.215282
chr1	7540394	7545393	-	-0.0467838	50.0187	0.443489		0.280914
chr1	7545393	7550393	-	-0.0364521	50.905	0.4868		0.209531
chr1	7550393	7555392	-	-0.0670519	50.7589	0.54871		0.238042
chr1	7555392	7560391	-	-0.0734585	49.0541	0.574515		0.31748
chr1	7560391	7565390	-	-0.0873338	46.8167	0.582116		0.302253
chr1	7565390	7570389	-	0.533844	75.3792	0.495899		0.489402
chr1	7570389	7575388	-	-0.0621705	48.6194	0.496699		0.208217
chr1	7575388	7580387	-	0.0177024	50.2804	0.527906		0.249923
chr1	7580387	7585386	-	-0.0423476	50.192	0.541308		0.191345
chr1	7585386	7590385	-	-0.100951	48.7954	0.578516		0.233679
chr1	7590385	7595384	-	0.0222727	51.7817	0.505501		0.118143
chr1	7595384	7600383	-	-0.0302535	52.0558	0.465693		0.176584
chr1	7600383	7605382	-	-0.0446886	50.9882	0.479096		0.121807
chr1	7605382	7610381	-	-0.0242865	51.0655	0.534507		0.158641
chr1	7610381	7615380	-	-0.00415773	50.5253	0.562913		0.178048
chr1	7615380	7620379	-	-0.100248	48.0871	0.489298		0.143999
chr1	7620379	7625379	-	-0.113096	47.7107	0.515		0.17366
chr1	7625379	7630378	-	-0.0809822	46.7053	0.518304		0.283129
chr1	7630378	7635377	-	-0.0549367	46.7285	0.588318		0.146634
chr1	7635377	7640376	-	-0.109182	45.8383	0.543109		0.239476
chr1	7640376	7645375	-	-0.161525	45.9421	0.574515		0.283533
chr1	7645375	7650374	-	-0.0358902	47.5419	0.586517		0.257577
chr1	7650374	7655373	-	-0.00567499	48.4291	0.528706		0.239018
chr1	7655373	7660372	-	-0.0772216	48.3669	0.522705		0.268282
chr1	7660372	7665371	-	-0.0948093	48.779	0.612322		0.181381
chr1	7665371	7670370	-	-0.110043	48.7731	0.575715		0.19226
chr1	7670370	7675369	-	-0.131581	48.023	0.560712		0.216755
chr1	7675369	7680368	-	-0.0140617	50.9332	0.595919		0.206019
chr1	7680368	7685367	-	-0.0379671	51.5214	0.584117		0.157187
chr1	7685367	7690366	-	-0.00970116	51.0173	0.547109		0.18123
chr1	7690366	7695365	-	-0.0126383	51.4215	0.516303		0.237381
chr1	7695365	7700365	-	0.0167562	51.3962	0.4666		0.190897
chr1	7700365	7705364	-	0.0270111	51.052	0.582316		0.206942
chr1	7705364	7710363	-	-0.0157757	51.205	0.460692		0.132989
chr1	7710363	7715362	-	0.0162347	52.0962	0.431486		0.116318
chr1	7715362	7720361	-	0.0366353	53.004	0.431686		0.14622
chr1	7720361	7725360	-	0.0195431	53.5249	0.439888		0.170031
chr1	7725360	7730359	-	0.0264717	52.3359	0.473095		0.172106
chr1	7730359	7735358	-	-0.0370595	50.5123	0.437688		0.167969
chr1	7735358	7740357	-	0.00990064	51.1	0.480096		0.212715
chr1	7740357	7745356	-	0.0749579	53.0984	0.429686		0.178364
chr1	7745356	7750355	-	0.10019	54.7547	0.410282		0.144028
chr1	7750355	7755354	-	0.043345	53.5937	0.404081		0.218377
chr1	7755354	7760353	-	0.0679961	54.2253	0.394479		0.222038
chr1	7760353	7765352	-	0.172764	56.1808	0.364273		0.24792
chr1	7765352	7770351	-	0.141525	55.2574	0.371274		0.271422
chr1	7770351	7775351	-	0.14191	56.852	0.4536		0.211926
chr1	7775351	7780350	-	0.114329	56.0599	0.413083		0.204788
chr1	7780350	7785349	-	0.131454	56.5301	0.552711		0.218503
chr1	7785349	7790348	-	0.159031	57.8797	0.392478		0.180396
chr1	7790348	7795347	-	0.113017	56.5219	0.416483		0.166606
chr1	7795347	7800346	-	0.0420799	54.1332	0.462693		0.181214
chr1	7800346	7805345	-	0.0571091	53.7771	0.393679		0.153982
chr1	7805345	7810344	-	0.0948921	54.0132	0.404081		0.199301
chr1	7810344	7815343	-	0.0947176	55.9199	0.385677		0.256808
chr1	7815343	7820342	-	0.0873785	55.6981	0.376675		0.336372
chr1	7820342	7825341	-	0.0242279	54.0501	0.39868		0.242697
chr1	7825341	7830340	-	0.0741963	53.772	0.422284		0.219313
chr1	7830340	7835339	-	0.0764707	52.3246	0.363273		0.217255
chr1	7835339	7840338	-	0.0773069	52.6198	0.394479		0.26419
chr1	7840338	7845337	-	0.00641841	51.4804	0.405081		0.274705
chr1	7845337	7850337	-	-0.0688855	49.9428	0.4398		0.254564
chr1	7850337	7855336	-	-0.0248551	51.0907	0.407682		0.271951
chr1	7855336	7860335	-	-0.0480062	50.3261	0.474295		0.2696
chr1	7860335	7865334	-	-0.0441612	51.9057	0.515903		0.252498
chr1	7865334	7870333	-	0.0104059	52.3047	0.507902		0.211958
chr1	7870333	7875332	-	-0.0503316	52.3154	0.44789		0.206197
chr1	7875332	7880331	-	0.052986	53.3059	0.436087		0.264071
chr1	7880331	7885330	-	0.0921558	55.7955	0.386077		0.234764
chr1	7885330	7890329	-	0.031964	53.5821	0.485097		0.257709
chr1	7890329	7895328	-	-0.045676	51.2817	0.465493		0.236461
chr1	7895328	7900327	-	-0.0902741	49.6149	0.405081		0.247678
chr1	7900327	7905326	-	-0.126886	47.8795	0.455691		0.141821
chr1	7905326	7910325	-	-0.0775187	50.0466	0.454891		0.253652
chr1	7910325	7915324	-	-0.0397239	52.1376	0.480496		0.269694
chr1	7915324	7920323	-	-0.0360621	52.5744	0.424085		0.352461
chr1	7920323	7925322	-	0.0263713	52.4244	0.44869		0.35643
chr1	7925322	7930322	-	-0.0161333	51.8189	0.4352		0.293397
chr1	7930322	7935321	-	-0.0517507	51.4325	0.441888		0.23596
chr1	7935321	7940320	-	0.000211185	52.7567	0.414683		0.244324
chr1	7940320	7945319	-	0.0125787	52.2601	0.461892		0.253884
chr1	7945319	7950318	-	-0.0100296	52.4392	0.411482		0.237851
chr1	7950318	7955317	-	0.0807761	56.3798	0.54991		0.211824
chr1	7955317	7960316	-	0.0223325	56.2769	0.444889		0.345178
chr1	7960316	7965315	-	0.0404443	54.362	0.462092		0.335162
chr1	7965315	7970314	-	0.104329	55.2562	0.422484		0.280045
chr1	7970314	7975313	-	0.17509	56.8855	0.462092		0.310478
chr1	7975313	7980312	-	0.12524	56.1411	0.442488		0.231376
chr1	7980312	7985311	-	0.0822043	54.4907	0.485697		0.196352
chr1	7985311	7990310	-	0.120277	55.2356	0.491898		0.230296
chr1	7990310	7995309	-	0.105577	54.8548	0.45029		0.187208
chr1	7995309	8000308	-	0.0677559	54.2467	0.435687		0.195011
chr1	8000308	8005308	-	0.0402486	53.7646	0.4638		0.196466
chr1	8005308	8010307	-	0.0309894	52.9766	0.459092		0.204381
chr1	8010307	8015306	-	0.062404	51.5996	0.422885		0.155246
chr1	8015306	8020305	-	0.0423895	51.3966	0.383477		0.2161
chr1	8020305	8025304	-	0.0405029	51.7368	0.386477		0.208018
chr1	8025304	8030303	-	0.0247107	51.4631	0.4991		0.251412
chr1	8030303	8035302	-	0.000701011	50.1096	0.425685		0.353354
chr1	8035302	8040301	-	-0.0332537	50.9785	0.417283		0.288843
chr1	8040301	8045300	-	-0.014079	52.4236	0.406481		0.240469
chr1	8045300	8050299	-	0.113382	51.9906	0.390678		0.291868
chr1	8050299	8055298	-	-0.0247214	51.312	0.45189		0.252704
chr1	8055298	8060297	-	-0.0252458	50.2343	0.463893		0.250609
chr1	8060297	8065296	-	-0.0301991	48.9242	0.435487		0.298607
chr1	8065296	8070295	-	-0.0275436	50.8409	0.436087		0.224697
chr1	8070295	8075294	-	-0.0453114	52.0285	0.432687		0.194755
chr1	8075294	8080294	-	-0.0468705	51.2677	0.4696		0.183824
chr1	8080294	8085293	-	-0.0479643	51.3736	0.425485		0.168793
chr1	8085293	8090292	-	0.0193047	51.9235	0.417884		0.165034
chr1	8090292	8095291	-	0.0230552	52.6072	0.465293		0.191258
chr1	8095291	8100290	-	0.0288523	52.5631	0.362673		0.207885
chr1	8100290	8105289	-	-0.0202174	50.9478	0.421684		0.150749
chr1	8105289	8110288	-	0.0730235	52.9289	0.414883		0.167628
chr1	8110288	8115287	-	0.0288327	52.9175	0.422885		0.156354
chr1	8115287	8120286	-	0.0522677	53.1496	0.474295		0.157854
chr1	8120286	8125285	-	0.0395588	54.1637	0.460092		0.17431
chr1	8125285	8130284	-	0.0273462	53.9271	0.477095		0.172768
chr1	8130284	8135283	-	0.022616	54.5238	0.459892		0.155803
chr1	8135283	8140282	-	0.0563984	55.4988	0.458692		0.1608
chr1	8140282	8145281	-	0.0939673	55.0361	0.466893		0.194718
chr1	8145281	8150280	-	0.123826	56.019	0.475095		0.161533
chr1	8150280	8155280	-	0.0277829	54.114	0.4582		0.162846
chr1	8155280	8160279	-	0.0148931	53.3314	0.476295		0.201236
chr1	8160279	8165278	-	0.0199222	52.8691	0.474695		0.200318
chr1	8165278	8170277	-	0.00874478	53.2441	0.495299		0.218071
chr1	8170277	8175276	-	0.0809818	53.6891	0.482096		0.219109
chr1	8175276	8180275	-	0.0466682	53.2909	0.405681		0.195361
chr1	8180275	8185274	-	0.103791	53.9404	0.438088		0.211392
chr1	8185274	8190273	-	0.00723225	55.0376	0.441888		0.244488
chr1	8190273	8195272	-	0.00881499	52.6556	0.446489		0.261923
chr1	8195272	8200271	-	0.0256268	52.6009	0.502701		0.303163
chr1	8200271	8205270	-	0.0414429	53.0173	0.514903		0.262766
chr1	8205270	8210269	-	0.0254957	53.0116	0.495299		0.202254
chr1	8210269	8215268	-	0.0755185	52.6367	0.4981		0.202097
chr1	8215268	8220267	-	0.021726	52.0794	0.517504		0.232667
chr1	8220267	8225266	-	-0.0334001	51.971	0.476695		0.267541
chr1	8225266	8230266	-	-0.0456944	51.4165	0.4878		0.249901
chr1	8230266	8235265	-	-0.0789898	50.2008	0.487698		0.213574
chr1	8235265	8240264	-	-0.100338	51.4248	0.4985		0.207238
chr1	8240264	8245263	-	-0.0383285	55.5466	0.475295		0.276391
chr1	8245263	8250262	-	-0.0424661	59.1318	0.465093		0.289568
chr1	8250262	8255261	-	-0.0138043	53.7211	0.475095		0.204091
chr1	8255261	8260260	-	-0.0602358	53.8623	0.471094		0.242029
chr1	8260260	8265259	-	-0.0166402	54.8957	0.459692		0.179159
chr1	8265259	8270258	-	0.0151218	51.6589	0.464493		0.17916
chr1	8270258	8275257	-	-0.051255	50.0656	0.467894		0.183131
chr1	8275257	8280256	-	-0.0835097	48.8178	0.508302		0.152269
chr1	8280256	8285255	-	-0.0953262	49.0193	0.463493		0.149994
chr1	8285255	8290254	-	-0.041315	50.9222	0.411082		0.164555
chr1	8290254	8295253	-	-0.0243419	50.8512	0.453091		0.165102
chr1	8295253	8300252	-	0.0206427	51.267	0.458492		0.180689
chr1	8300252	8305252	-	0.0312974	51.9763	0.4474		0.160431
chr1	8305252	8310251	-	-0.00250306	51.6069	0.434887		0.226501
chr1	8310251	8315250	-	-0.0198802	51.0967	0.483497		0.263094
chr1	8315250	8320249	-	-0.0243717	50.5878	0.54891		0.245737
chr1	8320249	8325248	-	-0.0948076	49.6581	0.514703		0.257409
chr1	8325248	8330247	-	-0.0321183	51.2398	0.505101		0.219676
chr1	8330247	8335246	-	-0.00385046	53.285	0.514503		0.205676
chr1	8335246	8340245	-	-0.00622127	51.1216	0.538508		0.285136
chr1	8340245	8345244	-	-0.0525118	50.3332	0.519104		0.306787
chr1	8345244	8350243	-	-0.116388	48.7021	0.571514		0.297992
chr1	8350243	8355242	-	-0.180402	46.8561	0.523105		0.283389
chr1	8355242	8360241	-	-0.0548477	48.6686	0.625925		0.314597
chr1	8360241	8365240	-	-0.0622221	48.474	0.593119		0.277015
chr1	8365240	8370239	-	-0.0495495	49.9406	0.480696		0.235663
chr1	8370239	8375238	-	-0.00580461	51.2201	0.485897		0.223564
chr1	8375238	8380238	-	0.00187564	51.589	0.4572		0.215713
chr1	8380238	8385237	-	0.0104884	51.0453	0.453891		0.243576
chr1	8385237	8390236	-	0.0250932	51.7293	0.415283		0.241012
chr1	8390236	8395235	-	0.0386381	52.5621	0.408482		0.216209
chr1	8395235	8400234	-	0.00561141	50.8195	0.404081		0.275156
chr1	8400234	8405233	-	0.0795103	53.7455	0.453891		0.179057
chr1	8405233	8410232	-	0.0666488	52.9308	0.426885		0.195274
chr1	8410232	8415231	-	0.0391896	52.5409	0.424685		0.198837
chr1	8415231	8420230	-	-0.01884	51.1273	0.408082		0.262802
chr1	8420230	8425229	-	-0.0100274	54.7699	0.491898		0.247232
chr1	8425229	8430228	-	0.0179193	54.3541	0.444689		0.15252
chr1	8430228	8435227	-	0.0196076	52.6635	0.440888		0.164911
chr1	8435227	8440226	-	0.0514551	53.1322	0.421684		0.178856
chr1	8440226	8445225	-	-0.0201809	52.9626	0.453691		0.218503
chr1	8445225	8450224	-	0.0223096	53.5157	0.44769		0.151523
chr1	8450224	8455224	-	0.0478811	53.4877	0.4682		0.186081
chr1	8455224	8460223	-	0.0264147	52.5613	0.40148		0.168597
chr1	8460223	8465222	-	0.0847753	54.1394	0.425685		0.210642
chr1	8465222	8470221	-	0.069527	54.1966	0.419284		0.271543
chr1	8470221	8475220	-	0.0122299	52.5354	0.416883		0.202864
chr1	8475220	8480219	-	0.0332417	55.8671	0.412282		0.22577
chr1	8480219	8485218	-	0.0759327	54.0952	0.393479		0.209334
chr1	8485218	8490217	-	0.0772928	53.8587	0.379476		0.259129
chr1	8490217	8495216	-	0.0367566	51.5746	0.397279		0.269853
chr1	8495216	8500215	-	0.0319338	50.6556	0.429686		0.255904
chr1	8500215	8505214	-	0.0343842	52.3052	0.554511		0.313668
chr1	8505214	8510213	-	0.0341215	52.8533	0.427485		0.241591
chr1	8510213	8515212	-	0.0741319	52.0514	0.423285		0.277475
chr1	8515212	8520211	-	0.020142	51.3403	0.405681		0.224769
chr1	8520211	8525210	-	-0.00812173	52.0754	0.391478		0.195583
chr1	8525210	8530210	-	-0.0341384	52.7849	0.418		0.240159
chr1	8530210	8535209	-	0.0705317	54.5209	0.396079		0.204557
chr1	8535209	8540208	-	0.0917842	54.154	0.392478		0.211727
chr1	8540208	8545207	-	0.157369	54.6436	0.362673		0.20174
chr1	8545207	8550206	-	0.0725022	54.2494	0.384277		0.200686
chr1	8550206	8555205	-	0.0565442	52.405	0.428886		0.207802
chr1	8555205	8560204	-	0.0441956	52.9572	0.383677		0.154703
chr1	8560204	8565203	-	0.0386941	51.1615	0.382877		0.201081
chr1	8565203	8570202	-	0.0413635	51.7685	0.420484		0.235014
chr1	8570202	8575201	-	0.0833615	51.307	0.364473		0.257618
chr1	8575201	8580200	-	0.0644337	51.4554	0.395279		0.249003
chr1	8580200	8585199	-	0.0972598	53.1667	0.380676		0.273791
chr1	8585199	8590198	-	0.10517	53.6795	0.40208		0.279669
chr1	8590198	8595197	-	0.0973092	54.1713	0.422885		0.290874
chr1	8595197	8600196	-	0.144915	57.0188	0.411282		0.270533
chr1	8600196	8605196	-	0.153053	56.046	0.4182		0.243232
chr1	8605196	8610195	-	0.0873108	54.9872	0.420484		0.249839
chr1	8610195	8615194	-	0.0694564	56.4382	0.417083		0.274992
chr1	8615194	8620193	-	0.120546	57.656	0.362072		0.29084
chr1	8620193	8625192	-	0.125282	54.2264	0.375675		0.261022
chr1	8625192	8630191	-	0.0544297	54.6817	0.40208		0.279173
chr1	8630191	8635190	-	0.12203	56.7863	0.39948		0.19416
chr1	8635190	8640189	-	0.16623	58.8184	0.382677		0.21585
chr1	8640189	8645188	-	0.113096	56.3571	0.372675		0.21994
chr1	8645188	8650187	-	0.137174	55.3243	0.389878		0.196656
chr1	8650187	8655186	-	0.0590647	53.1656	0.432486		0.211927
chr1	8655186	8660185	-	0.109625	55.7135	0.414083		0.208744
chr1	8660185	8665184	-	0.0595163	53.1603	0.436487		0.247658
chr1	8665184	8670183	-	-0.0217116	50.3545	0.406481		0.206483
chr1	8670183	8675182	-	-0.0140961	49.6104	0.39868		0.235476
chr1	8675182	8680182	-	0.0142828	49.5368	0.4038		0.212617
chr1	8680182	8685181	-	-0.0300046	49.467	0.375675		0.216627
chr1	8685181	8690180	-	0.00849188	50.4389	0.40188		0.251252
chr1	8690180	8695179	-	-0.0150006	50.0159	0.391878		0.220485
chr1	8695179	8700178	-	-0.0512838	52.7336	0.393479		0.237222
chr1	8700178	8705177	-	0.0275469	51.2038	0.439688		0.156041
chr1	8705177	8710176	-	-0.0754552	51.1259	0.418084		0.269004
chr1	8710176	8715175	-	-0.0186835	49.2846	0.385477		0.20957
chr1	8715175	8720174	-	0.0261005	50.3886	0.392478		0.236675
chr1	8720174	8725173	-	-0.00612604	50.4323	0.40148		0.182466
chr1	8725173	8730172	-	0.0288515	51.855	0.432286		0.215088
chr1	8730172	8735171	-	0.0717717	51.5094	0.421484		0.21362
chr1	8735171	8740170	-	0.0279304	50.1358	0.416483		0.229707
chr1	8740170	8745169	-	-0.00197477	48.9871	0.391078		0.231638
chr1	8745169	8750168	-	-0.0658558	47.751	0.427085		0.234439
chr1	8750168	8755168	-	-0.00139895	48.5657	0.355		0.258612
chr1	8755168	8760167	-	-0.0156119	46.9274	0.374475		0.323032
chr1	8760167	8765166	-	-0.0748463	48.5988	0.422284		0.350723
chr1	8765166	8770165	-	-0.00168299	49.2959	0.410682		0.280143
chr1	8770165	8775164	-	-0.000118727	49.7158	0.407682		0.274438
chr1	8775164	8780163	-	-0.0824255	48.5818	0.415683		0.252951
chr1	8780163	8785162	-	-0.0568611	49.4642	0.433887		0.213885
chr1	8785162	8790161	-	-0.0773521	49.4151	0.434887		0.204215
chr1	8790161	8795160	-	-0.0338913	50.6978	0.423285		0.241746
chr1	8795160	8800159	-	-0.0654798	50.8283	0.432486		0.274369
chr1	8800159	8805158	-	-0.044197	51.0597	0.407281		0.303409
chr1	8805158	8810157	-	0.0354371	51.3991	0.419484		0.235419
chr1	8810157	8815156	-	-0.0069014	51.4578	0.412883		0.288434
chr1	8815156	8820155	-	0.0694836	53.0619	0.459692		0.280635
chr1	8820155	8825154	-	0.017822	51.3884	0.426085		0.283311
chr1	8825154	8830154	-	-0.0496779	50.74	0.4852		0.289151
chr1	8830154	8835153	-	-0.0693178	51.2363	0.471094		0.26431
chr1	8835153	8840152	-	-0.0601377	50.9904	0.426085		0.263761
chr1	8840152	8845151	-	-0.0309113	50.9237	0.5015		0.276134
chr1	8845151	8850150	-	-0.0676064	48.5227	0.520304		0.258434
chr1	8850150	8855149	-	-0.0670872	49.1674	0.481696		0.225163
chr1	8855149	8860148	-	-0.0150518	49.8278	0.483497		0.243728
chr1	8860148	8865147	-	0.0263425	51.0936	0.506701		0.274164
chr1	8865147	8870146	-	0.0195748	51.5948	0.487898		0.201808
chr1	8870146	8875145	-	0.124115	52.4451	0.481696		0.219822
chr1	8875145	8880144	-	0.0488363	50.6545	0.522905		0.244509
chr1	8880144	8885143	-	0.0307128	52.5562	0.493699		0.262232
chr1	8885143	8890142	-	0.0482412	51.8238	0.492098		0.289193
chr1	8890142	8895141	-	0.0818657	53.1156	0.467093		0.236849
chr1	8895141	8900140	-	0.059148	52.3529	0.468294		0.192552
chr1	8900140	8905140	-	0.088929	53.3795	0.4712		0.228346
chr1	8905140	8910139	-	0.0931241	52.8158	0.478496		0.281439
chr1	8910139	8915138	-	0.131629	54.4378	0.492298		0.258538
chr1	8915138	8920137	-	0.117176	54.9339	0.44929		0.179659
chr1	8920137	8925136	-	0.068898	52.7886	0.5001		0.216368
chr1	8925136	8930135	-	0.0653343	52.7178	0.478496		0.225069
chr1	8930135	8935134	-	0.102964	54.5579	0.439488		0.21757
chr1	8935134	8940133	-	0.126393	55.1228	0.44989		0.222472
chr1	8940133	8945132	-	0.140745	55.329	0.486697		0.237852
chr1	8945132	8950131	-	0.124394	54.3393	0.520704		0.196723
chr1	8950131	8955130	-	0.0359945	53.5357	0.470294		0.175254
chr1	8955130	8960129	-	0.0664007	54.1231	0.5009		0.18757
chr1	8960129	8965128	-	0.0402147	54.1687	0.464293		0.165549
chr1	8965128	8970127	-	0.120231	55.83	0.455291		0.209811
chr1	8970127	8975126	-	0.116707	56.3517	0.477095		0.208725
chr1	8975126	8980126	-	0.0697003	55.6008	0.4712		0.18459
chr1	8980126	8985125	-	0.0884928	56.4475	0.445889		0.180037
chr1	8985125	8990124	-	0.166109	57.8208	0.529506		0.122538
chr1	8990124	8995123	-	0.110976	57.6064	0.480096		0.156977
chr1	8995123	9000122	-	0.117234	57.2303	0.439088		0.21467
chr1	9000122	9005121	-	0.171626	57.9047	0.511502		0.163732
chr1	9005121	9010120	-	0.143626	56.9646	0.524105		0.148551
chr1	9010120	9015119	-	0.0832745	56.3646	0.539308		0.152721
chr1	9015119	9020118	-	-0.0189953	56.4776	0.515503		0.171542
chr1	9020118	9025117	-	-0.0609841	54.2394	0.504301		0.209804
chr1	9025117	9030116	-	-0.00707752	53.1839	0.4981		0.193994
chr1	9030116	9035115	-	0.0026286	52.3629	0.508702		0.197326
chr1	9035115	9040114	-	0.0571386	53.1095	0.562312		0.325857
chr1	9040114	9045113	-	0.0341729	53.2905	0.503101		0.296722
chr1	9045113	9050112	-	0.0697282	53.4129	0.453291		0.218755
chr1	9050112	9055112	-	0.053852	51.5714	0.356		0.181698
chr1	9055112	9060111	-	0.0290473	52.467	0.4981		0.252594
chr1	9060111	9065110	-	-0.00201353	52.2506	0.489298		0.268479
chr1	9065110	9070109	-	-0.0197253	52.2892	0.488298		0.231395
chr1	9070109	9075108	-	-0.0147213	51.8151	0.517704		0.251651
chr1	9075108	9080107	-	-0.0125197	52.0906	0.471494		0.149138
chr1	9080107	9085106	-	0.0418159	52.5026	0.45169		0.252488
chr1	9085106	9090105	-	0.103876	52.682	0.474695		0.297337
chr1	9090105	9095104	-	0.0391396	50.7901	0.443689		0.269861
chr1	9095104	9100103	-	-0.00259838	50.4449	0.474495		0.247796
chr1	9100103	9105102	-	-0.0654927	49.6883	0.509702		0.196012
chr1	9105102	9110101	-	-0.0747628	47.7678	0.540908		0.287523
chr1	9110101	9115100	-	-0.103558	45.9451	0.540708		0.283825
chr1	9115100	9120099	-	-0.14426	44.2384	0.461492		0.252608
chr1	9120099	9125098	-	-0.0522221	47.4154	0.437688		0.188881
chr1	9125098	9130098	-	-0.0212354	48.9953	0.5434		0.296447
chr1	9130098	9135097	-	0.0302572	50.5518	0.434687		0.259641
chr1	9135097	9140096	-	0.0269295	50.6424	0.503901		0.197769
chr1	9140096	9145095	-	-0.0387302	49.0791	0.484497		0.219678
chr1	9145095	9150094	-	-0.0368618	49.3044	0.483297		0.259156
chr1	9150094	9155093	-	0.0351078	50.8275	0.525905		0.262714
chr1	9155093	9160092	-	-0.0047089	49.4047	0.510502		0.237712
chr1	9160092	9165091	-	-0.0397621	48.6028	0.522905		0.229573
chr1	9165091	9170090	-	-0.0495482	48.2922	0.516703		0.257212
chr1	9170090	9175089	-	-0.115177	47.8495	0.492098		0.29254
chr1	9175089	9180088	-	-0.0785471	49.2864	0.475895		0.269686
chr1	9180088	9185087	-	-0.0618213	48.7314	0.587918		0.244028
chr1	9185087	9190086	-	-0.0530469	49.712	0.487698		0.296113
chr1	9190086	9195085	-	-0.0194954	50.9883	0.482296		0.262647
chr1	9195085	9200084	-	-0.0230745	51.0339	0.556511		0.252805
chr1	9200084	9205084	-	0.00627781	52.8783	0.5036		0.229167
chr1	9205084	9210083	-	0.0297386	52.5037	0.486897		0.244945
chr1	9210083	9215082	-	0.0253606	52.1082	0.476295		0.192127
chr1	9215082	9220081	-	-0.0161698	50.6403	0.485497		0.23611
chr1	9220081	9225080	-	0.0804637	57.2502	0.461692		0.180789
chr1	9225080	9230079	-	-0.00769161	50.7672	0.483097		0.0946238
chr1	9230079	9235078	-	-0.0360299	51.0148	0.546909		0.25326
chr1	9235078	9240077	-	-0.0227232	51.7094	0.481696		0.272453
chr1	9240077	9245076	-	0.0112728	51.6961	0.506701		0.307794
chr1	9245076	9250075	-	0.033758	53.3282	0.579116		0.242094
chr1	9250075	9255074	-	0.0367967	54.4083	0.4977		0.290182
chr1	9255074	9260073	-	0.0579826	54.5921	0.462292		0.260837
chr1	9260073	9265072	-	0.0280832	53.1301	0.584717		0.207057
chr1	9265072	9270071	-	0.0836045	54.478	0.535107		0.182499
chr1	9270071	9275070	-	0.0615282	54.271	0.519304		0.183192
chr1	9275070	9280070	-	0.0494348	54.7696	0.5128		0.241709
chr1	9280070	9285069	-	0.0134968	54.2994	0.541108		0.217459
chr1	9285069	9290068	-	0.0403905	55.4641	0.456491		0.192596
chr1	9290068	9295067	-	0.0475095	54.0498	0.593119		0.225646
chr1	9295067	9300066	-	0.0319386	52.6628	0.483697		0.198071
chr1	9300066	9305065	-	0.0266503	51.8954	0.516503		0.170998
chr1	9305065	9310064	-	-0.0332656	51.2033	0.544909		0.201985
chr1	9310064	9315063	-	-0.0359929	51.774	0.508102		0.158084
chr1	9315063	9320062	-	-0.0241332	50.9644	0.581116		0.157378
chr1	9320062	9325061	-	0.001062	51.4418	0.569714		0.171996
chr1	9325061	9330060	-	-0.0825657	49.3372	0.556111		0.183026
chr1	9330060	9335059	-	-0.0807024	48.8197	0.486697		0.1433
chr1	9335059	9340058	-	-0.072508	50.0127	0.568514		0.153366
chr1	9340058	9345057	-	2.1454e-05	51.6165	0.531906		0.177283
chr1	9345057	9350056	-	-0.0793638	50.1238	0.535307		0.180592
chr1	9350056	9355056	-	-0.0151665	52.0421	0.5716		0.173723
chr1	9355056	9360055	-	0.0480732	53.7694	0.55131		0.148255
chr1	9360055	9365054	-	0.051817	53.9814	0.565113		0.159318
chr1	9365054	9370053	-	0.0357989	54.0206	0.534507		0.165277
chr1	9370053	9375052	-	0.0540361	54.4391	0.514303		0.231283
chr1	9375052	9380051	-	0.0232142	54.2108	0.534907		0.242299
chr1	9380051	9385050	-	0.145548	56.5705	0.558512		0.280991
chr1	9385050	9390049	-	0.029057	54.779	0.534907		0.24445
chr1	9390049	9395048	-	0.0087481	53.0447	0.519704		0.246047
chr1	9395048	9400047	-	0.0272156	61.8543	0.546709		0.169964
chr1	9400047	9405046	-	-6.11501e-05	60.9733	0.55171		0.256449
chr1	9405046	9410045	-	0.0687167	55.4461	0.480896		0.23274
chr1	9410045	9415044	-	0.0454139	55.2256	0.492899		0.211084
chr1	9415044	9420043	-	0.0487368	53.9434	0.528506		0.123852
chr1	9420043	9425042	-	0.0292079	53.8783	0.4993		0.0947792
chr1	9425042	9430042	-	0.0556258	53.9694	0.4982		0.133017
chr1	9430042	9435041	-	0.0410594	55.1664	0.488298		0.205938
chr1	9435041	9440040	-	0.0384239	54.7225	0.473495		0.135995
chr1	9440040	9445039	-	0.0540524	53.8581	0.4977		0.205883
chr1	9445039	9450038	-	0.00606525	51.9685	0.493699		0.199249
chr1	9450038	9455037	-	0.0289045	51.5284	0.496499		0.178917
chr1	9455037	9460036	-	0.0213905	53.1252	0.488698		0.192217
chr1	9460036	9465035	-	0.0484767	53.9847	0.456491		0.138934
chr1	9465035	9470034	-	0.0383227	53.2614	0.503901		0.194184
chr1	9470034	9475033	-	-0.0110919	52.928	0.518504		0.243664
chr1	9475033	9480032	-	-0.0485929	52.9311	0.505901		0.25969
chr1	9480032	9485031	-	-0.0851233	53.2185	0.510902		0.287754
chr1	9485031	9490030	-	-0.0902709	51.5818	0.510902		0.333814
chr1	9490030	9495029	-	-0.0778669	51.984	0.478296		0.326975
chr1	9495029	9500028	-	-0.0300898	51.7758	0.492098		0.264439
chr1	9500028	9505028	-	-0.0405274	50.8424	0.4756		0.189247
chr1	9505028	9510027	-	-0.0306698	50.2687	0.489898		0.167487
chr1	9510027	9515026	-	0.0365916	51.6044	0.467894		0.167008
chr1	9515026	9520025	-	-0.0945438	51.038	0.491098		0.224936
chr1	9520025	9525024	-	-0.0209119	50.0526	0.4991		0.205243
chr1	9525024	9530023	-	-0.029562	50.7914	0.510502		0.0911331
chr1	9530023	9535022	-	-0.0311667	51.1258	0.494299		0.0783429
chr1	9535022	9540021	-	0.0304982	53.0129	0.503501		0.22069
chr1	9540021	9545020	-	-0.0110204	51.7401	0.479096		0.147621
chr1	9545020	9550019	-	-0.0426904	50.7451	0.472895		0.111776
chr1	9550019	9555018	-	0.0161924	52.4419	0.424085		0.180197
chr1	9555018	9560017	-	-0.00731378	52.7792	0.444489		0.234122
chr1	9560017	9565016	-	-0.0208933	51.4538	0.424485		0.288724
chr1	9565016	9570015	-	-0.0039144	52.6299	0.453491		0.225907
chr1	9570015	9575014	-	0.0431024	53.9441	0.432887		0.235358
chr1	9575014	9580014	-	0.0613898	54.724	0.4882		0.218864
chr1	9580014	9585013	-	0.0487551	54.5023	0.445489		0.183534
chr1	9585013	9590012	-	0.110174	55.1598	0.540708		0.228895
chr1	9590012	9595011	-	0.0943849	55.7541	0.59932		0.284433
chr1	9595011	9600010	-	0.103966	68.7852	0.578316		0.237394
chr1	9600010	9605009	-	0.0937129	68.3035	0.59992		0.223845
chr1	9605009	9610008	-	0.0395909	55.1337	0.583517		0.287736
chr1	9610008	9615007	-	0.0913361	55.3359	0.586717		0.169228
chr1	9615007	9620006	-	0.0820706	54.5045	0.529506		0.182496
chr1	9620006	9625005	-	0.0392221	55.0571	0.494699		0.205362
chr1	9625005	9630004	-	0.0311243	52.3848	0.575715		0.196105
chr1	9630004	9635003	-	0.0770537	53.6111	0.511102		0.223224
chr1	9635003	9640002	-	0.152398	56.9932	0.506301		0.26468
chr1	9640002	9645001	-	0.0938627	53.8929	0.507702		0.256421
chr1	9645001	9650000	-	0.000786592	53.2948	0.480296		0.282446
chr1	9650000	9655000	-	0.0801331	53.7292	0.5652		0.252005
chr1	9655000	9659999	-	0.074047	54.1944	0.483897		0.240961
chr1	9659999	9664998	-	0.0929141	55.4967	0.491698		0.198764
chr1	9664998	9669997	-	0.0853353	55.1088	0.471894		0.207361
chr1	9669997	9674996	-	0.126039	62.0371	0.477495		0.183048
chr1	9674996	9679995	-	0.121398	56.5905	0.511702		0.200125
chr1	9679995	9684994	-	0.0960706	56.7055	0.497099		0.135879
chr1	9684994	9689993	-	0.0700549	55.6811	0.561712		0.129486
chr1	9689993	9694992	-	0.171954	59.5235	0.502901		0.133317
chr1	9694992	9699991	-	0.10897	59.5731	0.453891		0.189025
chr1	9699991	9704990	-	0.130744	59.1815	0.5001		0.15167
chr1	9704990	9709989	-	0.149148	66.6581	0.443289		0.178731
chr1	9709989	9714988	-	0.108977	58.8374	0.479696		0.208581
chr1	9714988	9719987	-	0.0819169	55.6969	0.619124		0.179266
chr1	9719987	9724986	-	0.0521075	53.6979	0.623725		0.17291
chr1	9724986	9729986	-	0.0378681	55.1878	0.5344		0.13424
chr1	9729986	9734985	-	0.0400194	55.2998	0.557111		0.146041
chr1	9734985	9739984	-	0.0701665	58.14	0.4991		0.166721
chr1	9739984	9744983	-	0.101924	56.4399	0.483497		0.169232
chr1	9744983	9749982	-	0.0391799	54.5552	0.462693		0.205376
chr1	9749982	9754981	-	0.052959	56.6097	0.464093		0.175922
chr1	9754981	9759980	-	0.0708502	55.8835	0.445289		0.150498
chr1	9759980	9764979	-	0.0111071	53.8115	0.506101		0.256543
chr1	9764979	9769978	-	0.0563361	54.7031	0.509902		0.200991
chr1	9769978	9774977	-	0.0901542	56.5484	0.438688		0.20781
chr1	9774977	9779976	-	0.154485	57.737	0.468694		0.209866
chr1	9779976	9784975	-	0.101583	57.9624	0.424085		0.124798
chr1	9784975	9789974	-	0.082932	57.8889	0.481496		0.190583
chr1	9789974	9794973	-	0.134061	57.2531	0.466493		0.2118
chr1	9794973	9799972	-	0.0898324	56.0935	0.473895		0.234036
chr1	9799972	9804972	-	0.0726325	56.4269	0.4382		0.240191
chr1	9804972	9809971	-	-0.00898018	56.398	0.481096		0.188065
chr1	9809971	9814970	-	0.000721513	54.5083	0.44929		0.228088
chr1	9814970	9819969	-	0.0125374	54.4229	0.422885		0.17755
chr1	9819969	9824968	-	0.0270349	54.3275	0.521304		0.153431
chr1	9824968	9829967	-	-0.0403962	52.7137	0.484697		0.158233
chr1	9829967	9834966	-	0.0361029	55.9323	0.5005		0.144357
chr1	9834966	9839965	-	0.0348322	60.5572	0.528706		0.173499
chr1	9839965	9844964	-	0.0330298	53.6072	0.580316		0.221896
chr1	9844964	9849963	-	0.0326727	53.9143	0.538508		0.204725
chr1	9849963	9854962	-	0.0670486	58.071	0.511902		0.217138
chr1	9854962	9859961	-	0.0527573	54.9607	0.477696		0.266764
chr1	9859961	9864960	-	0.0018097	52.506	0.541308		0.244779
chr1	9864960	9869959	-	0.0292963	51.888	0.521704		0.259968
chr1	9869959	9874958	-	0.069621	52.0695	0.558912		0.218612
chr1	9874958	9879958	-	0.0879743	55.6881	0.4958		0.192653
chr1	9879958	9884957	-	0.0756868	54.0279	0.541708		0.226919
chr1	9884957	9889956	-	0.0930932	55.6252	0.515503		0.285513
chr1	9889956	9894955	-	0.0514253	53.8217	0.486497		0.216021
chr1	9894955	9899954	-	0.0394795	54.1136	0.481096		0.214359
chr1	9899954	9904953	-	0.0487098	53.3764	0.487698		0.25555
chr1	9904953	9909952	-	0.107889	56.1523	0.5001		0.298792
chr1	9909952	9914951	-	0.165662	58.5547	0.523505		0.265686
chr1	9914951	9919950	-	0.105865	67.0533	0.437888		0.188375
chr1	9919950	9924949	-	0.100752	56.7515	0.463493		0.222223
chr1	9924949	9929948	-	0.136426	56.8637	0.428486		0.200424
chr1	9929948	9934947	-	0.16908	57.8421	0.426485		0.224132
chr1	9934947	9939946	-	0.138488	56.9944	0.439688		0.209195
chr1	9939946	9944945	-	0.084758	55.531	0.475295		0.243039
chr1	9944945	9949944	-	0.0919394	55.9576	0.452891		0.216144
chr1	9949944	9954944	-	0.0725757	55.4006	0.4684		0.234827
chr1	9954944	9959943	-	0.0513164	55.2314	0.439288		0.30983
chr1	9959943	9964942	-	0.0971524	55.1554	0.470494		0.254185
chr1	9964942	9969941	-	0.0909682	54.9102	0.45249		0.275567
chr1	9969941	9974940	-	0.0468938	55.1125	0.464093		0.187244
chr1	9974940	9979939	-	0.073345	55.5217	0.473095		0.147591
chr1	9979939	9984938	-	-0.00720662	53.1301	0.468894		0.165545
chr1	9984938	9989937	-	0.0244636	53.8408	0.473695		0.180507
chr1	9989937	9994936	-	-0.0164247	55.9486	0.468894		0.190554
chr1	9994936	9999935	-	0.0194644	52.8444	0.537508		0.172661
chr1	9999935	10004934	-	0.0201718	53.9719	0.477295		0.137031
chr1	10004934	10009933	-	0.007077	55.0066	0.457692		0.16399
chr1	10009933	10014932	-	0.0223178	55.4151	0.470694		0.190804
chr1	10014932	10019931	-	0.0114547	55.1851	0.477095		0.115151
chr1	10019931	10024930	-	0.0643743	56.2864	0.457491		0.186576
chr1	10024930	10029930	-	0.0166915	61.9114	0.4838		0.171156
chr1	10029930	10034929	-	-0.00883205	61.5504	0.477095		0.0964157
chr1	10034929	10039928	-	-0.000200677	56.8836	0.44809		0.263414
chr1	10039928	10044927	-	0.0238709	55.0971	0.488098		0.263356
chr1	10044927	10049926	-	0.0140118	54.7593	0.464093		0.227805
chr1	10049926	10054925	-	0.0524265	54.7236	0.440888		0.188608
chr1	10054925	10059924	-	0.0687887	54.5593	0.470094		0.166526
chr1	10059924	10064923	-	-0.0262768	52.2889	0.455091		0.181786
chr1	10064923	10069922	-	-0.00214045	52.6295	0.445689		0.227254
chr1	10069922	10074921	-	0.0369427	53.8507	0.419884		0.203124
chr1	10074921	10079920	-	0.0854751	55.277	0.441288		0.21417
chr1	10079920	10084919	-	0.0458186	57.0309	0.437688		0.211828
chr1	10084919	10089918	-	0.0735312	54.3448	0.437487		0.212468
chr1	10089918	10094917	-	-0.00341564	54.5017	0.423085		0.211004
chr1	10094917	10099916	-	0.0314173	54.7077	0.410682		0.294404
chr1	10099916	10104916	-	0.0377531	53.5092	0.4108		0.217512
chr1	10104916	10109915	-	0.0837179	53.9283	0.440288		0.237418
chr1	10109915	10114914	-	0.0713872	56.1277	0.437487		0.238814
chr1	10114914	10119913	-	0.105394	56.0586	0.437688		0.218162
chr1	10119913	10124912	-	0.0191472	53.0746	0.419484		0.180494
chr1	10124912	10129911	-	0.0637257	54.0217	0.383677		0.134989
chr1	10129911	10134910	-	0.048682	53.514	0.461692		0.220412
chr1	10134910	10139909	-	0.00030001	51.8556	0.414683		0.1814
chr1	10139909	10144908	-	-0.00675565	51.2216	0.429086		0.263238
chr1	10144908	10149907	-	-0.0275123	50.0048	0.435087		0.235951
chr1	10149907	10154906	-	-0.0717098	48.9063	0.462492		0.258234
chr1	10154906	10159905	-	-0.0508413	47.9865	0.437688		0.208979
chr1	10159905	10164904	-	-0.090684	47.02	0.453691		0.306402
chr1	10164904	10169903	-	-0.138177	45.0037	0.483297		0.324072
chr1	10169903	10174902	-	-0.2113	43.2126	0.453491		0.351103
chr1	10174902	10179902	-	-0.243409	42.7567	0.4426		0.3878
chr1	10179902	10184901	-	-0.330556	40.6689	0.446889		0.398666
chr1	10184901	10189900	-	-0.308398	40.0298	0.39948		0.364969
chr1	10189900	10194899	-	-0.333944	40.1446	0.477295		0.385904
chr1	10194899	10199898	-	-0.241308	43.1604	0.474095		0.269578
chr1	10199898	10204897	-	-0.221066	43.5795	0.455891		0.225848
chr1	10204897	10209896	-	-0.1896	45.0949	0.453091		0.222329
[truncated: 566,559 more rows]
