# Supplementary material for: CoRAL accurately resolves extrachromosomal DNA genome structures with long-read sequencing
Source: Genome Res. 2024 Sep;34(9):1344–54. doi: 10.1101/gr.279131.124 (PMC11529860; doi:10.1101/gr.279131.124)
Supplement: Supplement 4 [file Supplemental_Code.zip › Supplemental_Code/scripts/call_cnvs.sh]

## Basic script employing cnvkit.py to call CNVs from alignments.

## USAGE
## bash call_cnvs.sh $BAM $REFERENCE_CNN $OUTPUT_DIR

BAM=$1
REFERENCE_CNN=$2
OUTPUT_DIR=$3


cnvkit.py batch $BAM \
    --seq-method wgs \
    --drop-low-coverage \
    --reference $REFERENCE_CNN \
    --scatter --diagram \
    -d $OUTPUT_DIR \
