# Supplementary material for: CoRAL accurately resolves extrachromosomal DNA genome structures with long-read sequencing
Source: Genome Res. 2024 Sep;34(9):1344–54. doi: 10.1101/gr.279131.124 (PMC11529860; doi:10.1101/gr.279131.124)
Supplement: Supplement 4 [file Supplemental_Code.zip › Supplemental_Code/src/hsr.py]

import os
import pysam
import argparse

import matplotlib as mpl
mpl.use('Agg')
import matplotlib.mlab as mlab
import matplotlib.pyplot as plt
from pylab import rcParams
rcParams['figure.figsize'] = [20, 8]
rcParams['pdf.fonttype'] = 42
mpl.rc('xtick', labelsize = 25) 
mpl.rc('ytick', labelsize = 25)

import cigar_parsing
from breakpoint_utilities import *


def fetch(lr_bamfh):
	read_length = dict()
	chimeric_alignments = dict()
	for read in lr_bamfh.fetch():
		rn = read.query_name
		#if rn == "0d54d7a9-8c1b-45d9-ad33-d66bef4f63ff":
		#	print (read.query_sequence)
		if read.flag < 256 and rn not in read_length:
			read_length[rn] = read.query_length
		try:
			sa_list = read.get_tag('SA:Z:')[:-1].split(';')
			for sa in sa_list:
				try:
					if sa not in chimeric_alignments[rn]:
						chimeric_alignments[rn].append(sa) 
				except:
					chimeric_alignments[rn] = [sa]
		except:
			pass
	reads_wo_primary_alignment = []
	for r in chimeric_alignments.keys():
		if r not in read_length:
			reads_wo_primary_alignment.append(r)
			continue
		rl = read_length[r]
		chimeric_alignments[r] = cigar_parsing.alignment_from_satags(chimeric_alignments[r], rl)
	for r in reads_wo_primary_alignment:
		del chimeric_alignments[r]
	return read_length, chimeric_alignments


if __name__ == '__main__':
	parser = argparse.ArgumentParser(description = "HSR detection pipeline.")
	parser.add_argument("--lr_bam", help = "Sorted indexed long read bam file.", required = True)
	parser.add_argument("--cycle", help = "Cycle file in *.bed format.", required = True)
	parser.add_argument("--cn_segments", help = "Cnvkit *.cns file.", required = True)
	parser.add_argument("--out_prefix", help = "Prefix of output file name.", required = True)
	parser.add_argument("--normal_cov", help = "Estimated diploid coverage.", required = True)
	parser.add_argument("--bp_match_cutoff", help = "Breakpoint matching cutoff.", type = int, default = 100)
	parser.add_argument("--bp_match_cutoff_clustering", 
				help = "Crude breakpoint matching cutoff for clustering.", type = int, default = 2000)
	args = parser.parse_args()
	
	ecdna_intervals = []
	ecdna_intervals_ext = []
	with open(args.cycle, 'r') as fp:
		for line in fp:
			s = line.strip().split()
			ecdna_intervals.append([s[0], int(s[1]), int(s[2])])
			ecdna_intervals_ext.append([s[0], int(s[1]) - args.bp_match_cutoff, int(s[2]) + args.bp_match_cutoff])
	print ("ecDNA intervals:", ecdna_intervals)

	cns_dict = dict()
	with open(args.cn_segments, 'r') as fp:
		i = 0
		for line in fp:
			s = line.strip().split()
			if i > 0:
				if s[0] not in cns_dict:
					cns_dict[s[0]] = dict()
				try:
					cns_dict[s[0]].append([int(s[1]), int(s[2]), 2 * (2 ** float(s[4]))])
				except:
					cns_dict[s[0]] = [[int(s[1]), int(s[2]), 2 * (2 ** float(s[4]))]]
			i += 1


	lr_bamfh = pysam.AlignmentFile(args.lr_bam, 'rb')
	read_length, chimeric_alignments = fetch(lr_bamfh)
	print ("Fetched %d chimeric alignments." %len(chimeric_alignments))

	bp_list = []
	for r in chimeric_alignments.keys():
		cycle_flag = False
		r_int = chimeric_alignments[r][0]
		rr_int = chimeric_alignments[r][1]
		q_ = chimeric_alignments[r][2]
		for interval in ecdna_intervals:
			i = interval_overlap_l(interval, rr_int)
			if i >= 0 and interval_include(rr_int[i], interval):
				cycle_flag = True
				break
		if cycle_flag:
			bassigned = [0 for i in range(len(rr_int) - 1)]
			"""
			Breakpoint from local alignment i and i + 1
			"""
			for ri in range(len(rr_int) - 1):
				if q_[ri] >= 20 and q_[ri + 1] >= 20 and interval_overlap_l(rr_int[ri], ecdna_intervals) == -1 and \
					interval_overlap_l(rr_int[ri + 1], ecdna_intervals) >= 0:
					bp_list.append(interval2bp(rr_int[ri], rr_int[ri + 1], (r, ri, ri + 1), int(r_int[ri + 1][0]) - int(r_int[ri][1])) + [q_[ri], q_[ri + 1]])
					bassigned[ri] = 1
				elif q_[ri] >= 20 and q_[ri + 1] >= 20 and interval_overlap_l(rr_int[ri], ecdna_intervals) >= 0 and \
					interval_overlap_l(rr_int[ri + 1], ecdna_intervals) == -1:
					bp_list.append(interval2bp(rr_int[ri], rr_int[ri + 1], (r, ri, ri + 1), int(r_int[ri + 1][0]) - int(r_int[ri][1])) + [q_[ri], q_[ri + 1]])
					bassigned[ri] = 1
			"""
			Breakpoint from local alignment i - 1 and i + 1
			"""
			for ri in range(1, len(rr_int) - 1):
				if bassigned[ri - 1] == 0 and bassigned[ri] == 0 and \
					q_[ri] < 10 and q_[ri - 1] >= 20 and q_[ri + 1] >= 20 and \
					interval_overlap_l(rr_int[ri - 1], ecdna_intervals) == -1 and \
					interval_overlap(rr_int[ri + 1], ecdna_intervals) >= 0:
					bp_list.append(interval2bp(rr_int[ri - 1], rr_int[ri + 1], (r, ri - 1, ri + 1), int(r_int[ri + 1][0]) - int(r_int[ri - 1][1])) + [q_[ri - 1], q_[ri + 1]])
				elif bassigned[ri - 1] == 0 and bassigned[ri] == 0 and \
					q_[ri] < 10 and q_[ri - 1] >= 20 and q_[ri + 1] >= 20 and \
					interval_overlap_l(rr_int[ri - 1], ecdna_intervals) == -1 and \
					interval_overlap(rr_int[ri + 1], ecdna_intervals) >= 0:
					bp_list.append(interval2bp(rr_int[ri - 1], rr_int[ri + 1], (r, ri - 1, ri + 1), int(r_int[ri + 1][0]) - int(r_int[ri - 1][1])) + [q_[ri - 1], q_[ri + 1]])
	
	bp_clusters = cluster_bp_list(bp_list, float(args.normal_cov) * 0.5, args.bp_match_cutoff_clustering)
	bp_refined = []
	bp_stats = []
	for c in bp_clusters:
		if len(c) >= float(args.normal_cov) * 0.5:
			bp_cluster_r = c
			while len(bp_cluster_r) >= float(args.normal_cov) * 0.5:
				bp, bpr, bp_stats_, bp_cluster_r = bpc2bp(bp_cluster_r, args.bp_match_cutoff)
				#print (bp[:6])
				if len(set(bpr)) >= float(args.normal_cov) * 0.5:
					bpi_ = -1
					for bpi in range(len(bp_refined)):
						bp_ = bp_refined[bpi]
						if bp[0] == bp_[0] and bp[3] == bp_[3] and bp[2] == bp_[2] and bp[5] == bp_[5] and \
							abs(bp[1] - bp_[1]) <= args.bp_match_cutoff and abs(bp[4] - bp_[4]) < args.bp_match_cutoff:
							bp_refined[bpi][-1] |= set(bpr)
							bpi_ = bpi
							break
					if bpi_ < 0:
						bp_refined.append(bp + [bpr])
						bp_stats.append(bp_stats_)
	print ("Found %d breakpoints connecting ecDNA and chromosomes." %len(bp_refined))
	lr_bamfh.close()

	chr_sizes = {'chr1': 248956422, 'chr2': 242193529, 'chr3': 198295559, 'chr4': 190214555,
			'chr5': 181538259, 'chr6': 170805979, 'chr7': 159345973, 'chr8': 145138636,
			'chr9': 138394717, 'chr10': 133797422, 'chr11': 135086622, 'chr12': 133275309,
			'chr13': 114364328, 'chr14': 107043718, 'chr15': 101991189, 'chr16': 90338345,
			'chr17': 83257441, 'chr18': 80373285, 'chr19': 58617616, 'chr20': 64444167,
			'chr21': 46709983, 'chr22': 50818468, 'chrX': 156040895}
	sum_sizes = sum(chr_sizes.values())
	agg_size = 0
	xtick_pos = []
	starting_pos = dict()
	for chr in chr_sizes.keys():
		agg_size += chr_sizes[chr]
		if agg_size < sum_sizes:
			plt.plot([agg_size * 100.0 / sum_sizes, agg_size * 100.0 / sum_sizes], [-1, 1000000], 'k--', linewidth = 2)
		xtick_pos.append((agg_size - 0.5 * chr_sizes[chr]) * 100.0 / sum_sizes)
		starting_pos[chr] = (agg_size - chr_sizes[chr]) * 100.0 / sum_sizes

	for bp in bp_refined:
		if interval_overlap_l([bp[0], bp[1], bp[1]], ecdna_intervals_ext) >= 0 and interval_overlap_l([bp[3], bp[4], bp[4]], ecdna_intervals_ext) < 0:
			if bp[3] in starting_pos.keys():
				cn = 0.0
				for seg in cns_dict[bp[3]]:
					if bp[4] > seg[0] and bp[4] < seg[1]:
						cn = seg[2]
						break
				if cn <= 5.0 and len(bp[-1]) <= float(args.normal_cov) * 2.5:
					print ("Breakpoint", bp[:6], "Support = ", len(bp[-1]))
					xpos = starting_pos[bp[3]] + bp[4] * 100.0 / sum_sizes
					ypos = len(bp[-1])
					plt.plot(xpos, ypos, 'bo')
		elif interval_overlap_l([bp[0], bp[1], bp[1]], ecdna_intervals_ext) < 0 and interval_overlap_l([bp[3], bp[4], bp[4]], ecdna_intervals_ext) >= 0:
			if bp[0] in starting_pos.keys():
				cn = 0.0
				for seg in cns_dict[bp[0]]:
					if bp[1] > seg[0] and bp[1] < seg[1]:
						cn = seg[2]
						break
				if cn <= 5.0 and len(bp[-1]) <= float(args.normal_cov) * 2.5:
					print ("Breakpoint", bp[:6], "Support = ", len(bp[-1]))
					xpos = starting_pos[bp[0]] + bp[1] * 100.0 / sum_sizes
					ypos = len(bp[-1])
					plt.plot(xpos, ypos, 'bo')

	plt.xlim([0, 100])
	plt.ylim([1, 500])
	plt.yscale('log')
	plt.xticks(xtick_pos, list(range(1, 23)) + ['X'])
	plt.title(args.out_prefix + " integration loci", fontsize = 25)
	plt.ylabel('Long read support', fontsize = 25)
	plt.tight_layout()
	plt.savefig("integration_sites_" + args.out_prefix + ".png")
