# Supplementary material for: CoRAL accurately resolves extrachromosomal DNA genome structures with long-read sequencing
Source: Genome Res. 2024 Sep;34(9):1344–54. doi: 10.1101/gr.279131.124 (PMC11529860; doi:10.1101/gr.279131.124)
Supplement: Supplement 4 [file Supplemental_Code.zip › Supplemental_Code/src/infer_breakpoint_graph.py]

import time
start_time = time.time()
import logging
import pysam
import argparse
import sys
import os
import numpy as np
import intervaltree

import cigar_parsing
from breakpoint_utilities import *
from breakpoint_graph import *
from path_constraints import *
from cycle_decomposition import *
import global_names
global_names.TSTART = start_time


edge_type_to_index = {'s': 0, 'c': 1, 'd': 2}


class bam_to_breakpoint_nanopore():

	lr_bamfh = None # Long read bam file
	lr_graph = [] # Breakpoint graph

	max_seq_len = 2000000
	cn_gain = 5.0
	min_bp_cov_factor = 1.0
	min_bp_match_cutoff_ = 100
	interval_delta = 100000 
	min_cluster_cutoff = 3 # Hard cutoff for considering a long read breakpoint cluster
	max_breakpoint_distance_cutoff = 2000 # Used for breakpoint clustering - if the distance of two breakpoint positions are greater than this cutoff, then start a new cluster 
	#small_del_cutoff = 10000 # +- breakpoints (small deletions) with the two ends less than this cutoff are treated specially
	min_del_len = 600 # The minimum length of all +- (deletion) breakpoints returned by AA  

	read_length = dict() # Map read name -> read length
	chimeric_alignments = dict() # Map read name -> chimeric alignments (two or more records for one read)
	chimeric_alignments_seg = dict()
	large_indel_alignments = dict() # Map read name -> alignments with one record per read but large indels showing in CIGAR string
	
	amplicon_intervals = [] # AA amplicon intervals
	amplicon_interval_connections = dict()
	
	cns_intervals = [] # CN segments
	cns_intervals_by_chr = dict()
	log2_cn = [] # log2 CN for each CN segment
	cns_tree = dict() # Interval tree structure for each chromosome
	normal_cov = 0.0 # Normal long read coverage - used for CN assignment

	ccid2id = dict()
	new_bp_list = [] # List of breakpoints (discordant edges)
	new_bp_stats = [] # Statistics of breakpoints (discordant edges)
	new_bp_ccids = []
	source_edges = []
	source_edge_ccids = []
	path_constraints = dict()
	longest_path_constraints = dict()
	cycles = dict() # cycles, paths
	cycle_weights = dict() # cycles, paths
	path_constraints_satisfied = dict() # cycles, paths
	

	def __init__(self, lr_bamfile, seedfile):
		self.lr_bamfh = pysam.AlignmentFile(lr_bamfile, 'rb')
		with open(seedfile, 'r') as fp:
			for line in fp:
				s = line.strip().split()
				self.amplicon_intervals.append([s[0], int(s[1]), int(s[2]), -1])
		logging.debug("#TIME " + '%.4f\t' %(time.time() - start_time) + "Parsed %d seed amplicon intervals." %(len(self.amplicon_intervals)))
		for ai in self.amplicon_intervals:
			logging.debug("#TIME " + '%.4f\t' %(time.time() - start_time) + "Seed interval %s" %(ai[:3]))


	def read_cns(self, cns):
		"""
		Read in (cnvkit) *.cns file and estimate the normal long read coverage
		"""
		self.cns_intervals = []
		self.log2_cn = []
		idx = 0		
		with open(cns, 'r') as fp:
			for line in fp:
				s = line.strip().split()
				if s[0] != "chromosome":
					self.cns_intervals.append([s[0], int(s[1]), int(s[2]) - 1]) 
					if s[0] not in self.cns_tree:
						self.cns_tree[s[0]] = intervaltree.IntervalTree()
						self.cns_intervals_by_chr[s[0]] = []
						idx = 0
					self.cns_intervals_by_chr[s[0]].append([s[0], int(s[1]), int(s[2]) - 1, 2 * (2 ** float(s[4]))])
					self.cns_tree[s[0]][int(s[1]): int(s[2])] = idx
					idx += 1
					self.log2_cn.append(float(s[4]))
		
		logging.debug("#TIME " + '%.4f\t' %(time.time() - start_time) + "Total num LR copy number segments: %d." %(len(self.log2_cn)))
		log2_cn_order = np.argsort(self.log2_cn)
		cns_intervals_median = []
		log2_cn_median = []
		im = int(len(log2_cn_order) / 2.4)
		ip = im + 1
		total_int_len = 0
		cns_intervals_median.append(self.cns_intervals[log2_cn_order[ip]])
		cns_intervals_median.append(self.cns_intervals[log2_cn_order[im]])
		log2_cn_median.append(self.log2_cn[log2_cn_order[ip]])
		log2_cn_median.append(self.log2_cn[log2_cn_order[im]])
		total_int_len += (self.cns_intervals[log2_cn_order[ip]][2] - self.cns_intervals[log2_cn_order[ip]][1] + 1)
		total_int_len += (self.cns_intervals[log2_cn_order[im]][2] - self.cns_intervals[log2_cn_order[im]][1] + 1)
		i = 1
		while total_int_len < 10000000:
			cns_intervals_median.append(self.cns_intervals[log2_cn_order[ip + i]])
			cns_intervals_median.append(self.cns_intervals[log2_cn_order[im - i]])
			log2_cn_median.append(self.log2_cn[log2_cn_order[ip]])
			log2_cn_median.append(self.log2_cn[log2_cn_order[im]])
			total_int_len += (self.cns_intervals[log2_cn_order[ip + i]][2] - self.cns_intervals[log2_cn_order[ip + i]][1] + 1)
			total_int_len += (self.cns_intervals[log2_cn_order[im - i]][2] - self.cns_intervals[log2_cn_order[im - i]][1] + 1)
			i += 1
		logging.debug("#TIME " + '%.4f\t' %(time.time() - start_time) + "Use %d LR copy number segments." %(len(cns_intervals_median)))
		logging.debug("#TIME " + '%.4f\t' %(time.time() - start_time) + "Total length of LR copy number segments: %d." %(total_int_len))
		logging.debug("#TIME " + '%.4f\t' %(time.time() - start_time) + "Average LR copy number: %f." %(np.average(log2_cn_median)))
		nnc = 0
		for i in range(len(cns_intervals_median)):
			nnc += sum([sum(nc) for nc in self.lr_bamfh.count_coverage(cns_intervals_median[i][0], cns_intervals_median[i][1], \
						cns_intervals_median[i][2] + 1, quality_threshold = 0, read_callback = 'nofilter')])
		self.normal_cov = nnc * 1.0 / total_int_len
		logging.info("#TIME " + '%.4f\t' %(time.time() - start_time) + "LR normal cov = %f." %(self.normal_cov))
		self.min_cluster_cutoff = max(self.min_cluster_cutoff, self.min_bp_cov_factor * self.normal_cov)
		logging.debug("#TIME " + '%.4f\t' %(time.time() - start_time) + "Reset min_cluster_cutoff to %f." %(self.min_cluster_cutoff))


	def fetch(self):
		for read in self.lr_bamfh.fetch():
			rn = read.query_name
			if read.flag < 256 and rn not in self.read_length:
				self.read_length[rn] = read.query_length
			try:
				sa_list = read.get_tag('SA:Z:')[:-1].split(';')
				for sa in sa_list:
					try:
						if sa not in self.chimeric_alignments[rn]:
							self.chimeric_alignments[rn].append(sa) 
					except:
						self.chimeric_alignments[rn] = [sa]
			except:
				pass
		logging.info("#TIME " + '%.4f\t' %(time.time() - start_time) + "Fetched %d chimeric reads." %(len(self.chimeric_alignments)))
		reads_wo_primary_alignment = []
		for r in self.chimeric_alignments.keys():
			if r not in self.read_length:
				logging.warning("#TIME " + '%.4f\t' %(time.time() - start_time) + "Found chimeric read without primary alignment.")
				logging.warning("#TIME " + '%.4f\t' %(time.time() - start_time) + "\tRead name: %s; Read length: N/A." %r)
				logging.warning("#TIME " + '%.4f\t' %(time.time() - start_time) + "\tAll CIGAR strings: %s." %(self.chimeric_alignments[r]))
				reads_wo_primary_alignment.append(r)
				continue
			rl = self.read_length[r]
			self.chimeric_alignments[r] = cigar_parsing.alignment_from_satags(self.chimeric_alignments[r], rl)
		for r in reads_wo_primary_alignment:
			del self.chimeric_alignments[r]
		logging.info("#TIME " + '%.4f\t' %(time.time() - start_time) + "Computed alignment intervals on all chimeric reads.")


	def pos2cni(self, chr, pos):
		return self.cns_tree[chr][pos]


	def hash_alignment_to_seg(self):
		"""
		Speed up amplified interval search by hashing chimeric alignments from each long read to CN segments
		"""
		for read in self.chimeric_alignments.keys():
			for ri in range(len(self.chimeric_alignments[read][1])):
				rint = self.chimeric_alignments[read][1][ri]
				if rint[0] in self.cns_tree:
					lcni_ = self.pos2cni(rint[0], min(rint[1], rint[2]))
					rcni_ = self.pos2cni(rint[0], max(rint[1], rint[2]))
					assert len(lcni_) <= 1 and len(rcni_) <= 1
					lcni, rcni = -1, -1
					if len(lcni_) == 1:
						lcni = list(lcni_)[0].data
					if len(rcni_) == 1:
						rcni = list(rcni_)[0].data
					cniset = set([lcni, rcni])
					if len(cniset) > 1 and -1 in cniset:
						cniset.remove(-1)
					self.chimeric_alignments[read][1][ri].append(cniset)
					if rint[0] not in self.chimeric_alignments_seg:
						self.chimeric_alignments_seg[rint[0]] = dict()
					for cni in cniset:
						if cni != -1:
							try:
								self.chimeric_alignments_seg[rint[0]][cni].append(read)
							except:
								self.chimeric_alignments_seg[rint[0]][cni] = [read]
				else:
					self.chimeric_alignments[read][1][ri].append(set([-1]))
	

	def find_amplicon_intervals(self):
		# Reset seed intervals
		logging.debug("#TIME " + '%.4f\t' %(time.time() - start_time) + "Updating seed amplicon intervals according to CN segments.")
		for ai in range(len(self.amplicon_intervals)):
			chr = self.amplicon_intervals[ai][0]
			lcni = list(self.pos2cni(chr, self.amplicon_intervals[ai][1]))[0].data
			rcni = list(self.pos2cni(chr, self.amplicon_intervals[ai][2]))[0].data
			self.amplicon_intervals[ai][1] = self.cns_intervals_by_chr[chr][lcni][1]
			if len(list(self.pos2cni(chr, self.cns_intervals_by_chr[chr][lcni][1] - self.interval_delta))) > 0:
				self.amplicon_intervals[ai][1] = self.cns_intervals_by_chr[chr][lcni][1] - self.interval_delta
			self.amplicon_intervals[ai][2] = self.cns_intervals_by_chr[chr][rcni][2]
			if len(list(self.pos2cni(chr, self.cns_intervals_by_chr[chr][rcni][2] + self.interval_delta))) > 0:
				self.amplicon_intervals[ai][2] = self.cns_intervals_by_chr[chr][rcni][2] + self.interval_delta
			logging.debug("#TIME " + '%.4f\t' %(time.time() - start_time) + "\tUpdated amplicon interval %s" %self.amplicon_intervals[ai])
 
		ccid = 0
		for ai in range(len(self.amplicon_intervals)):
			if self.amplicon_intervals[ai][3] == -1:
				logging.debug("#TIME " + '%.4f\t' %(time.time() - start_time) + "Begin processing amplicon interval %d" %ai)
				logging.debug("#TIME " + '%.4f\t' %(time.time() - start_time) + "\tAmplicon interval %s" %self.amplicon_intervals[ai])
				self.find_interval_i(ai, ccid)
				ccid += 1
		logging.debug("#TIME " + '%.4f\t' %(time.time() - start_time) + "Identified %d amplicon intervals in total." %len(self.amplicon_intervals))
		sorted_ai_indices = sorted(range(len(self.amplicon_intervals)), key = lambda i: (global_names.chr_idx[self.amplicon_intervals[i][0]], self.amplicon_intervals[i][1]))
		amplicon_intervals_sorted = [self.amplicon_intervals[i] for i in sorted_ai_indices]
		for ai in range(len(amplicon_intervals_sorted)):
			logging.debug("#TIME " + '%.4f\t' %(time.time() - start_time) + "\tAmplicon interval %s" %amplicon_intervals_sorted[ai])
		
		# Merge amplicon intervals
		logging.debug("#TIME " + '%.4f\t' %(time.time() - start_time) + "Begin merging adjacent intervals.")
		lastai = 0
		intervals_to_merge = []
		for ai in range(len(amplicon_intervals_sorted) - 1):
			if not (interval_adjacent(amplicon_intervals_sorted[ai + 1], amplicon_intervals_sorted[ai]) or \
				interval_overlap(amplicon_intervals_sorted[ai], amplicon_intervals_sorted[ai + 1])):
				if ai > lastai: 
					logging.debug("#TIME " + '%.4f\t' %(time.time() - start_time) + "Merging intervals from %d to %d." %(lastai, ai))
					intervals_to_merge.append([lastai, ai])
				lastai = ai + 1
		if len(amplicon_intervals_sorted) > 0 and lastai < len(amplicon_intervals_sorted) - 1:
			logging.debug("#TIME " + '%.4f\t' %(time.time() - start_time) + "Merging intervals from %d to %d." %(lastai, len(amplicon_intervals_sorted) - 1))
			intervals_to_merge.append([lastai, len(amplicon_intervals_sorted) - 1])
		for int_range in intervals_to_merge[::-1]:
			# Reset interval 
			amplicon_intervals_sorted[int_range[0]][2] = amplicon_intervals_sorted[int_range[1]][2]
			logging.debug("#TIME " + '%.4f\t' %(time.time() - start_time) + "Reset amplicon interval %d to %s." %(int_range[0], amplicon_intervals_sorted[int_range[0]]))
			# Modify ccid 
			for ai in range(int_range[0] + 1, int_range[1] + 1):
				if amplicon_intervals_sorted[ai][3] != amplicon_intervals_sorted[int_range[0]][3]:
					ccid = amplicon_intervals_sorted[ai][3]
					logging.debug("#TIME " + '%.4f\t' %(time.time() - start_time) + "Reset amplicon intervals with ccid %d." %ccid)
					for ai_ in range(len(amplicon_intervals_sorted)):
						if amplicon_intervals_sorted[ai_][3] == ccid:
							amplicon_intervals_sorted[ai_][3] = amplicon_intervals_sorted[int_range[0]][3]
							logging.debug("#TIME " + '%.4f\t' %(time.time() - start_time) + "Reset ccid of amplicon interval %d to %d." %(ai_, amplicon_intervals_sorted[int_range[0]][3]))
							logging.debug("#TIME " + '%.4f\t' %(time.time() - start_time) + "Updated amplicon interval: %s" %amplicon_intervals_sorted[ai_])
			# Modify interval connections
			connection_map = dict()
			for connection in self.amplicon_interval_connections.keys():
				connection_map[connection] = connection
			for ai in range(int_range[0] + 1, int_range[1] + 1):
				ai_unsorted_ = sorted_ai_indices[int_range[0]]
				ai_unsorted = sorted_ai_indices[ai]
				for connection in connection_map.keys():
					if ai_unsorted == connection_map[connection][0]:
						connection_map[connection] = (ai_unsorted_, connection_map[connection][1])
					if ai_unsorted == connection_map[connection][1]:
						connection_map[connection] = (connection_map[connection][0], ai_unsorted_)
					if connection_map[connection][1] < connection_map[connection][0]:
						connection_map[connection] = (connection_map[connection][1], connection_map[connection][0])
			for connection in connection_map.keys():
				if connection != connection_map[connection]:
					logging.debug("#TIME " + '%.4f\t' %(time.time() - start_time) + "Reset connection between amplicon intervals %s to %s." %(connection, connection_map[connection]))
					if connection_map[connection] not in self.amplicon_interval_connections:
						self.amplicon_interval_connections[connection_map[connection]] = self.amplicon_interval_connections[connection]
					else:
						self.amplicon_interval_connections[connection_map[connection]] |= self.amplicon_interval_connections[connection]
					del self.amplicon_interval_connections[connection]
					if connection_map[connection][0] == connection_map[connection][1]:
						del self.amplicon_interval_connections[connection_map[connection]]		
			# Delete intervals
			for ai in range(int_range[0] + 1, int_range[1] + 1)[::-1]:
				ai_unsorted = sorted_ai_indices[ai]
				logging.debug("#TIME " + '%.4f\t' %(time.time() - start_time) + "Delete amplicon intervals %d - %s." %(ai_unsorted, self.amplicon_intervals[ai_unsorted]))
				del amplicon_intervals_sorted[ai]
				del sorted_ai_indices[ai]
		
		self.amplicon_intervals = [amplicon_intervals_sorted[ai] for ai in range(len(amplicon_intervals_sorted))]
		ind_map = {sorted_ai_indices[i]: i for i in range(len(sorted_ai_indices))}
		connection_map = {connection: (min(ind_map[connection[0]], ind_map[connection[1]]), max(ind_map[connection[0]], ind_map[connection[1]])) for connection in self.amplicon_interval_connections.keys()}
		self.amplicon_interval_connections = {connection_map[connection]: self.amplicon_interval_connections[connection] for connection in self.amplicon_interval_connections.keys()}
		# Reset ccids
		ai_explored = np.zeros(len(self.amplicon_intervals))
		for ai in range(len(self.amplicon_intervals)):
			ai_ccid = self.amplicon_intervals[ai][3]
			if ai_explored[ai] == 0:
				L = [ai] # BFS queue
				while len(L) > 0:
					ai_ = L.pop(0)
					ai_explored[ai_] = 1
					if self.amplicon_intervals[ai_][3] != ai_ccid:
						self.amplicon_intervals[ai_][3] = ai_ccid
					for (ai1, ai2) in self.amplicon_interval_connections.keys():
						if ai1 == ai_ and ai_explored[ai2] == 0:
							L.append(ai2)
						elif ai2 == ai_ and ai_explored[ai1] == 0:
							L.append(ai1)
		
		logging.debug("#TIME " + '%.4f\t' %(time.time() - start_time) + "There are %d amplicon intervals after merging." %len(self.amplicon_intervals))
		for ai in range(len(self.amplicon_intervals)):
			logging.debug("#TIME " + '%.4f\t' %(time.time() - start_time) + "\tAmplicon interval %s after merging." %self.amplicon_intervals[ai])

	
	def addbp(self, bp_, bpr_, bp_stats_, ccid):
		for bpi in range(len(self.new_bp_list)):
			bp = self.new_bp_list[bpi]
			if bp[0] == bp_[0] and bp[3] == bp_[3] and bp[2] == bp_[2] and bp[5] == bp_[5] and abs(bp[1] - bp_[1]) < 200 and abs(bp[4] - bp_[4]) < 200:
				self.new_bp_list[bpi][-1] |= set(bpr_)
				#if bp[0] == bp[3] and bp[2] == '-' and bp[5] == '+' and abs(bp[1] - bp[4]) < self.small_del_cutoff:
				#	self.small_del_indices.append(bpi)
				return bpi
		bpi = len(self.new_bp_list)
		self.new_bp_list.append(bp_ + [bpr_])
		self.new_bp_ccids.append(ccid)
		self.new_bp_stats.append(bp_stats_)
		#if bp_[0] == bp_[3] and bp_[2] == '-' and bp_[5] == '+' and abs(bp_[1] - bp_[4]) < self.small_del_cutoff:
		#	self.small_del_indices.append(bpi)
		return bpi


	def find_interval_i(self, ai, ccid):
		"""
		Given an amplification interval I indexed by ai, search for amplification intervals connected with I iteratively (with BFS)
			by a breakpoint edge
		Assign I a connected component id ccid if not already assigned
		"""
		logging.debug("#TIME " + '%.4f\t' %(time.time() - start_time) + "\tStart BFS on amplicon interval %d." %ai)
		L = [ai] # BFS queue
		while len(L) > 0:
			logging.debug("#TIME " + '%.4f\t' %(time.time() - start_time) + "\t\tBFS queue: %s" %L)
			ai_ = L.pop(0)
			logging.debug("#TIME " + '%.4f\t' %(time.time() - start_time) + "\t\tNext amplicon interval %d: %s." %(ai_, self.amplicon_intervals[ai_]))
			chr = self.amplicon_intervals[ai_][0]
			s = self.amplicon_intervals[ai_][1]
			e = self.amplicon_intervals[ai_][2]
			if self.amplicon_intervals[ai_][3] == -1:
				self.amplicon_intervals[ai_][3] = ccid
			logging.debug("#TIME " + '%.4f\t' %(time.time() - start_time) + "\t\tReset connected component ID to %d" %ccid)

			# Identify all amplification intervals connected to interval indexed by ai_ with a breakpoint edge
			si = list(self.pos2cni(chr, s))[0].data
			ei = list(self.pos2cni(chr, e))[0].data
			
			d1_segs = dict() # All CN segments which share a chimeric alignment to the given interval 
			for i in range(si, ei + 1):
				if i in self.chimeric_alignments_seg[chr]:
					for r in self.chimeric_alignments_seg[chr][i]:
						rint = self.chimeric_alignments[r][1]
						for int_ in rint:
							for i_ in int_[-1]:
								if (int_[0] != chr) or (i_ <= si or i_ >= ei):
									try:
										if i_!= -1:
											d1_segs[int_[0]][i_].add(r)
									except:
										if int_[0] not in d1_segs:
											d1_segs[int_[0]] = dict()
										if i_ != -1:
											d1_segs[int_[0]][i_] = set([r])
			# Initial filtering of potential breakpoints of insufficient support
			chr_del_list = []
			for chr_ in d1_segs.keys():
				segs = d1_segs[chr_].keys()
				del_list = []
				for segi in segs:
					if len(d1_segs[chr_][segi]) < self.min_cluster_cutoff:
						del_list.append(segi)
				for segi in del_list:
					del d1_segs[chr_][segi]
				if len(d1_segs[chr_]) == 0:
					chr_del_list.append(chr_)
			for chr_ in chr_del_list:
				del d1_segs[chr_]

			new_intervals_refined = []
			new_intervals_connections = []
			for chr_ in d1_segs.keys():
				logging.debug("#TIME " + '%.4f\t' %(time.time() - start_time) + "\t\tFound new intervals on chr %s" %chr_)
				new_intervals = [] # Initial list of new amplicon intervals
				sorted_bins_chr_ = sorted(d1_segs[chr_].keys())
				nir = set([])
				lasti = 0
				for i in range(0, len(sorted_bins_chr_) - 1):
					nil = self.cns_intervals_by_chr[chr_][sorted_bins_chr_[i + 1]][1]
					lir = self.cns_intervals_by_chr[chr_][sorted_bins_chr_[i]][2]
					if sorted_bins_chr_[i + 1] - sorted_bins_chr_[i] > 2 or nil - lir > self.max_seq_len:
						nir |= d1_segs[chr_][sorted_bins_chr_[i]]
						new_intervals.append([chr_, sorted_bins_chr_[lasti], sorted_bins_chr_[i], nir])
						lasti = i + 1
						nir = set([])
					else:
						nir |= d1_segs[chr_][sorted_bins_chr_[i]]
				nir |= d1_segs[chr_][sorted_bins_chr_[-1]]
				new_intervals.append([chr_, sorted_bins_chr_[lasti], sorted_bins_chr_[-1], nir])
				
				# Refine initial intervals
				for nint_ in new_intervals:
					ns = self.cns_intervals_by_chr[nint_[0]][nint_[1]][1]
					ne = self.cns_intervals_by_chr[nint_[0]][nint_[2]][2]
					logging.debug("#TIME " + '%.4f\t' %(time.time() - start_time) + "\t\tRefining new interval %s." %[chr_, ns, ne])
					new_bp_list = []
					for r in nint_[-1]:
						r_int = self.chimeric_alignments[r][0]
						rr_int = self.chimeric_alignments[r][1]
						q_ = self.chimeric_alignments[r][2]
						bassigned = [0 for i in range(len(rr_int) - 1)]

						# Breakpoint from local alignment i and i + 1
						for ri in range(len(rr_int) - 1):
							if int(r_int[ri + 1][0]) - int(r_int[ri][1]) + self.min_bp_match_cutoff_ >= 0 and interval_overlap(rr_int[ri], [nint_[0], ns, ne]) and \
								interval_overlap(rr_int[ri + 1], self.amplicon_intervals[ai_]) and q_[ri] >= 20 and q_[ri + 1] >= 20:
								new_bp_list.append(interval2bp(rr_int[ri], rr_int[ri + 1], (r, ri, ri + 1), int(r_int[ri + 1][0]) - int(r_int[ri][1])) + [q_[ri], q_[ri + 1]])
								bassigned[ri] = 1
							elif int(r_int[ri + 1][0]) - int(r_int[ri][1]) + self.min_bp_match_cutoff_ >= 0 and interval_overlap(rr_int[ri + 1], [nint_[0], ns, ne]) and \
								interval_overlap(rr_int[ri], self.amplicon_intervals[ai_]) and q_[ri] >= 20 and q_[ri + 1] >= 20:
								new_bp_list.append(interval2bp(rr_int[ri], rr_int[ri + 1], (r, ri, ri + 1), int(r_int[ri + 1][0]) - int(r_int[ri][1])) + [q_[ri], q_[ri + 1]])
								bassigned[ri] = 1

						# Breakpoint from local alignment i - 1 and i + 1
						for ri in range(1, len(rr_int) - 1):
							if bassigned[ri - 1] == 0 and bassigned[ri] == 0 and q_[ri] < 10 and q_[ri - 1] >= 20 and q_[ri + 1] >= 20 and \
								interval_overlap(rr_int[ri - 1], [nint_[0], ns, ne]) and \
								interval_overlap(rr_int[ri + 1], self.amplicon_intervals[ai_]):
								new_bp_list.append(interval2bp(rr_int[ri - 1], rr_int[ri + 1], (r, ri - 1, ri + 1), int(r_int[ri + 1][0]) - int(r_int[ri - 1][1])) + [q_[ri - 1], q_[ri + 1]])
							elif bassigned[ri - 1] == 0 and bassigned[ri] == 0 and q_[ri] < 10 and q_[ri - 1] >= 20 and q_[ri + 1] >= 20 and \
								interval_overlap(rr_int[ri + 1], [nint_[0], ns, ne]) and \
								interval_overlap(rr_int[ri - 1], self.amplicon_intervals[ai_]):
								new_bp_list.append(interval2bp(rr_int[ri - 1], rr_int[ri + 1], (r, ri - 1, ri + 1), int(r_int[ri + 1][0]) - int(r_int[ri - 1][1])) + [q_[ri - 1], q_[ri + 1]])

					logging.debug("#TIME " + '%.4f\t' %(time.time() - start_time) + "\t\tFound %d reads connecting the two intervals." %len(new_bp_list))
					new_bp_clusters = cluster_bp_list(new_bp_list, self.min_cluster_cutoff, self.max_breakpoint_distance_cutoff)
					logging.debug("#TIME " + '%.4f\t' %(time.time() - start_time) + "\t\tThese reads formed %d clusters." %(len(new_bp_clusters)))
					new_bp_refined = []
					for c in new_bp_clusters:
						logging.debug("#TIME " + '%.4f\t' %(time.time() - start_time) + "\t\t\tNew cluster of size %d." %(len(c)))
						if len(c) >= self.min_cluster_cutoff:
							num_subcluster = 0
							bp_cluster_r = c
							while len(bp_cluster_r) >= self.min_cluster_cutoff:
								bp, bpr, bp_stats_, bp_cluster_r = bpc2bp(bp_cluster_r, self.min_bp_match_cutoff_)
								logging.debug("#TIME " + '%.4f\t' %(time.time() - start_time) + "\tSubcluster %d" %(num_subcluster))
								logging.debug("#TIME " + '%.4f\t' %(time.time() - start_time) + "\t\t\t\tbp = %s" %(bp))
								logging.debug("#TIME " + '%.4f\t' %(time.time() - start_time) + "\t\t\t\tNum long read support = %d" %(len(set(bpr))))
								logging.debug("#TIME " + '%.4f\t' %(time.time() - start_time) + "\t\t\t\tbp_stats = %s" %(bp_stats_))
								if (num_subcluster == 0 and len(set(bpr)) >= self.min_cluster_cutoff) or \
									(len(set(bpr)) >= max(self.normal_cov, 3.0)):
									bpi = self.addbp(bp, set(bpr), bp_stats_, ccid)
									if bpi not in new_bp_refined:
										new_bp_refined.append(bpi)
									logging.debug("#TIME " + '%.4f\t' %(time.time() - start_time) + "\t\t\tKeeped the cluster.")
								else:
									logging.debug("#TIME " + '%.4f\t' %(time.time() - start_time) + "\t\t\tDiscarded the cluster.")
						else:
							logging.debug("#TIME " + '%.4f\t' %(time.time() - start_time) + "\t\t\tDiscarded the cluster.")
					
					nint_segs = []
					nint_segs_ = []
					if len(new_bp_refined) > 0:
						for bpi in new_bp_refined:
							bp = self.new_bp_list[bpi][:6]
							try:
								if interval_overlap([bp[0], bp[1], bp[1]], self.amplicon_intervals[ai_]) and interval_overlap([bp[3], bp[4], bp[4]], [nint_[0], ns, ne]):
									nint_segs.append([list(self.pos2cni(bp[3], bp[4]))[0].data, bp[4], bpi])
								elif interval_overlap([bp[3], bp[4], bp[4]], self.amplicon_intervals[ai_]) and interval_overlap([bp[0], bp[1], bp[1]], [nint_[0], ns, ne]):
									nint_segs.append([list(self.pos2cni(bp[0], bp[1]))[0].data, bp[1], bpi])
								else:
									logging.warning("#TIME " + '%.4f\t' %(time.time() - start_time) + "\t\tExact breakpoint outside amplicon interval.")
									logging.warning("#TIME " + '%.4f\t' %(time.time() - start_time) + "\t\tBreakpoint %s." %bp)
									logging.warning("#TIME " + '%.4f\t' %(time.time() - start_time) + "\t\tCurrent interval %s." %self.amplicon_intervals[ai_])
									logging.warning("#TIME " + '%.4f\t' %(time.time() - start_time) + "\t\tNew interval %s." %[nint_[0], ns, ne])
									o1 = interval_overlap([bp[0], bp[1], bp[1]], [nint_[0], ns, ne])
									o2 = interval_overlap([bp[3], bp[4], bp[4]], [nint_[0], ns, ne])
									if o1 and o2:
										nint_segs.append([list(self.pos2cni(bp[0], bp[1]))[0].data, bp[1], bpi])
										nint_segs.append([list(self.pos2cni(bp[3], bp[4]))[0].data, bp[4], bpi])
									elif o1:
										nint_segs.append([list(self.pos2cni(bp[0], bp[1]))[0].data, bp[1], bpi])
										nint_segs_.append([bp[3], list(self.pos2cni(bp[3], bp[4]))[0].data, bp[4], bpi])
									elif o2:
										nint_segs_.append([bp[0], list(self.pos2cni(bp[0], bp[1]))[0].data, bp[1], bpi])
										nint_segs.append([list(self.pos2cni(bp[3], bp[4]))[0].data, bp[4], bpi])
									else:
										nint_segs_.append([bp[0], list(self.pos2cni(bp[0], bp[1]))[0].data, bp[1], bpi])
										nint_segs_.append([bp[3], list(self.pos2cni(bp[3], bp[4]))[0].data, bp[4], bpi])
							except:
								pass
						nint_segs = sorted(nint_segs, key = lambda item: (item[0], item[1]))
						nint_segs_ = sorted(nint_segs_, key = lambda item: (global_names.chr_idx[item[0]], item[1], item[2]))
						lasti = 0
						for i in range(0, len(nint_segs) - 1):
							nil = self.cns_intervals_by_chr[chr_][nint_segs[i + 1][0]][1]
							ncn = self.cns_intervals_by_chr[chr_][nint_segs[i + 1][0]][3]
							lir = self.cns_intervals_by_chr[chr_][nint_segs[i][0]][2]
							lcn = self.cns_intervals_by_chr[chr_][nint_segs[i][0]][3]
							amp_flag = ((ncn >= self.cn_gain) or (lcn >= self.cn_gain))
							if (nint_segs[i + 1][0] - nint_segs[i][0] > 2) or (nil - lir > self.max_seq_len / 2) or \
								(nint_segs[i + 1][1] - nint_segs[i][1] > self.max_seq_len) or \
								(not amp_flag and nil - lir > 2 * self.interval_delta) or \
								(not amp_flag and nint_segs[i + 1][1] - nint_segs[i][1] > 3 * self.interval_delta):
								amp_flag_l = (self.cns_intervals_by_chr[chr_][nint_segs[lasti][0]][3] >= self.cn_gain)
								amp_flag_r = (self.cns_intervals_by_chr[chr_][nint_segs[i][0]][3] >= self.cn_gain)
								if not amp_flag_l:
									l = max(nint_segs[lasti][1] - self.interval_delta, self.cns_intervals_by_chr[chr_][0][1])
								else:
									l = max(self.cns_intervals_by_chr[chr_][nint_segs[lasti][0]][1] - self.interval_delta, 
										self.cns_intervals_by_chr[chr_][0][1])
								if not amp_flag_r:
									r = min(nint_segs[i][1] + self.interval_delta, self.cns_intervals_by_chr[chr_][-1][2])
								else:
									r = min(lir + self.interval_delta, self.cns_intervals_by_chr[chr_][-1][2])
								if self.cns_intervals_by_chr[chr_][nint_segs[lasti][0]][3] and nint_segs[lasti][1] - int(self.max_seq_len / 2) > l:
									l = nint_segs[lasti][1] - int(self.max_seq_len / 2)
								if nint_segs[i][1] + int(self.max_seq_len / 2) < r:
									r = nint_segs[i][1] + int(self.max_seq_len / 2)
								if len(list(self.pos2cni(chr_, l))) == 0:
									l = self.cns_intervals_by_chr[chr_][nint_segs[lasti][0]][1]
								if len(list(self.pos2cni(chr_, r))) == 0:
									r = lir
								new_intervals_refined.append([chr_, l, r, -1])
								new_intervals_connections.append([])
								for i_ in range(lasti, i + 1):
									new_intervals_connections[-1].append(nint_segs[i_][2])
								lasti = i + 1
								logging.debug("#TIME " + '%.4f\t' %(time.time() - start_time) + "\t\tFixed new interval: %s." %new_intervals_refined[-1])
								logging.debug("#TIME " + '%.4f\t' %(time.time() - start_time) + "\t\tList of breakpoints connected to the new interval:")
								for bpi in new_intervals_connections[-1]:
									logging.debug("#TIME " + '%.4f\t' %(time.time() - start_time) + "\t\t\t%s" %self.new_bp_list[bpi][:6])
						if len(nint_segs) > 0:
							amp_flag_l = (self.cns_intervals_by_chr[chr_][nint_segs[lasti][0]][3] >= self.cn_gain)
							amp_flag_r = (self.cns_intervals_by_chr[chr_][nint_segs[-1][0]][3] >= self.cn_gain)
							if not amp_flag_l:
								l = max(nint_segs[lasti][1] - self.interval_delta, self.cns_intervals_by_chr[chr_][0][1])
							else:
								l = max(self.cns_intervals_by_chr[chr_][nint_segs[lasti][0]][1] - self.interval_delta,
									self.cns_intervals_by_chr[chr_][0][1])
							if not amp_flag_r:
								r = min(nint_segs[-1][1] + self.interval_delta, self.cns_intervals_by_chr[chr_][-1][2])
							else:
								r = min(self.cns_intervals_by_chr[chr_][nint_segs[-1][0]][2] + self.interval_delta,
									self.cns_intervals_by_chr[chr_][-1][2])
							if nint_segs[lasti][1] - int(self.max_seq_len / 2) > l:
								l = nint_segs[lasti][1] - int(self.max_seq_len / 2) > l
							if nint_segs[-1][1] + int(self.max_seq_len / 2) < r:
								r = nint_segs[-1][1] + int(self.max_seq_len / 2)
							if len(list(self.pos2cni(chr_, l))) == 0:
								l = self.cns_intervals_by_chr[chr_][nint_segs[lasti][0]][1]
							if len(list(self.pos2cni(chr_, r))) == 0:
								r = self.cns_intervals_by_chr[chr_][nint_segs[-1][0]][2]
							new_intervals_refined.append([chr_, l, r, -1])
							new_intervals_connections.append([])
							for i_ in range(lasti, len(nint_segs)):
								new_intervals_connections[-1].append(nint_segs[i_][2])
							logging.debug("#TIME " + '%.4f\t' %(time.time() - start_time) + "\t\tFixed new interval: %s." %new_intervals_refined[-1])
							logging.debug("#TIME " + '%.4f\t' %(time.time() - start_time) + "\t\tList of breakpoints connected to the new interval:")
							for bpi in new_intervals_connections[-1]:
								logging.debug("#TIME " + '%.4f\t' %(time.time() - start_time) + "\t\t\t%s" %self.new_bp_list[bpi][:6])
						lasti = 0
						for i in range(0, len(nint_segs_) - 1):
							# two intervals in nint_segs_ might be on different chrs
							nil = self.cns_intervals_by_chr[nint_segs_[i + 1][0]][nint_segs_[i + 1][1]][1]
							ncn = self.cns_intervals_by_chr[nint_segs_[i + 1][0]][nint_segs_[i + 1][1]][3]
							lir = self.cns_intervals_by_chr[nint_segs_[i][0]][nint_segs_[i][1]][2]
							lcn = self.cns_intervals_by_chr[nint_segs_[i][0]][nint_segs_[i][1]][3]
							amp_flag = ((ncn >= self.cn_gain) or (lcn >= self.cn_gain))
							if (nint_segs_[i + 1][0] != nint_segs_[i][0]) or (nint_segs_[i + 1][1] - nint_segs_[i][1] > 2) or \
								(nil - lir > self.max_seq_len / 2) or (nint_segs_[i + 1][2] - nint_segs_[i][2] > self.max_seq_len) or \
								(not amp_flag and nil - lir > 2 * self.interval_delta) or \
								(not amp_flag and nint_segs_[i + 1][2] - nint_segs_[i][2] > 3 * self.interval_delta):
								amp_flag_l = (self.cns_intervals_by_chr[nint_segs_[lasti][0]][nint_segs_[lasti][1]][3] >= self.cn_gain)
								amp_flag_r = (self.cns_intervals_by_chr[nint_segs_[i][0]][nint_segs_[i][1]][3] >= self.cn_gain)
								if not amp_flag_l:
									l = max(nint_segs_[lasti][2] - self.interval_delta, self.cns_intervals_by_chr[nint_segs_[lasti][0]][0][1])
								else:
									l = max(self.cns_intervals_by_chr[nint_segs_[lasti][0]][nint_segs_[lasti][1]][1] - self.interval_delta,
										self.cns_intervals_by_chr[nint_segs_[lasti][0]][0][1])
								if not amp_flag_r:
									r = min(nint_segs_[i][2] + self.interval_delta, self.cns_intervals_by_chr[nint_segs_[i][0]][-1][2])
								else:
									r = min(lir + self.interval_delta,
										self.cns_intervals_by_chr[nint_segs_[i][0]][-1][2])
								if nint_segs_[lasti][2] - int(self.max_seq_len / 2) > l:
									l = nint_segs_[lasti][2] - int(self.max_seq_len / 2)
								if nint_segs_[i][2] + int(self.max_seq_len / 2) < r:
									r = nint_segs_[i][2] + int(self.max_seq_len / 2)
								if len(list(self.pos2cni(nint_segs_[lasti][0], l))) == 0:
									l = self.cns_intervals_by_chr[nint_segs_[lasti][0]][nint_segs_[lasti][1]][1]
								if len(list(self.pos2cni(nint_segs_[i][0], r))) == 0:
									r = lir
								new_intervals_refined.append([nint_segs_[lasti][0], l, r, -1])
								new_intervals_connections.append([])
								lasti = i + 1
								logging.debug("#TIME " + '%.4f\t' %(time.time() - start_time) + "\t\tFixed new interval: %s." %new_intervals_refined[-1])
								logging.debug("#TIME " + '%.4f\t' %(time.time() - start_time) + "\t\tSkip breakpoints connected to the new interval.")
						if len(nint_segs_) > 0:
							amp_flag_l = (self.cns_intervals_by_chr[nint_segs_[lasti][0]][nint_segs_[lasti][1]][3] >= self.cn_gain)
							amp_flag_r = (self.cns_intervals_by_chr[nint_segs_[-1][0]][nint_segs_[-1][1]][3] >= self.cn_gain)
							if not amp_flag_l:
								l = max(nint_segs_[lasti][2] - self.interval_delta, self.cns_intervals_by_chr[nint_segs_[lasti][0]][0][1])
							else:
								l = max(self.cns_intervals_by_chr[nint_segs_[lasti][0]][nint_segs_[lasti][1]][1] - self.interval_delta,
									self.cns_intervals_by_chr[nint_segs_[lasti][0]][0][1])
							if not amp_flag_r:
								r = min(nint_segs_[-1][2] + self.interval_delta, self.cns_intervals_by_chr[nint_segs_[-1][0]][-1][2])
							else:
								r = min(self.cns_intervals_by_chr[nint_segs_[-1][0]][nint_segs_[-1][1]][2] + self.interval_delta,
									self.cns_intervals_by_chr[nint_segs_[-1][0]][-1][2])
							if nint_segs_[lasti][2] - int(self.max_seq_len / 2) > l:
								l = nint_segs_[lasti][2] - int(self.max_seq_len / 2)
							if nint_segs_[-1][2] + int(self.max_seq_len / 2) < r:
								r = nint_segs_[-1][2] + int(self.max_seq_len / 2)
							if len(list(self.pos2cni(nint_segs_[lasti][0], l))) == 0:
								l = self.cns_intervals_by_chr[nint_segs_[lasti][0]][nint_segs_[lasti][1]][1]
							if len(list(self.pos2cni(nint_segs_[lasti][0], r))) == 0:
								r = self.cns_intervals_by_chr[nint_segs_[lasti][0]][nint_segs_[-1][1]][2]
							new_intervals_refined.append([nint_segs_[lasti][0], l, r, -1])
							new_intervals_connections.append([])
							logging.debug("#TIME " + '%.4f\t' %(time.time() - start_time) + "\t\tFixed new interval: %s." %new_intervals_refined[-1])
							logging.debug("#TIME " + '%.4f\t' %(time.time() - start_time) + "\t\tSkip breakpoints connected to the new interval:")

			# BFS
			logging.debug("#TIME " + '%.4f\t' %(time.time() - start_time) + "\t\tProcessing new intervals.")
			for ni in range(len(new_intervals_refined)):
				ei, intl = interval_exclusive(new_intervals_refined[ni], self.amplicon_intervals)
				if len(intl) == 0:
					ei_str = ""
					for ei_ in ei:
						ei_str += "%s " %self.amplicon_intervals[ei_]
					ei_str = ei_str.rstrip()	
					logging.debug("#TIME " + '%.4f\t' %(time.time() - start_time) + "\t\tNew interval %s overlaps with existing interval %s." 
									%(new_intervals_refined[ni], ei_str))
					for bpi in new_intervals_connections[ni]:
						bp = self.new_bp_list[bpi][:6]
						for ei_ in ei:
							connection = (min(ai_, ei_), max(ai_, ei_))
							if ei_!= ai_ and interval_overlap([bp[0], bp[1], bp[1]], self.amplicon_intervals[ei_]) or \
								interval_overlap([bp[3], bp[4], bp[4]], self.amplicon_intervals[ei_]):
								try:
									self.amplicon_interval_connections[connection].add(bpi)
								except:
									self.amplicon_interval_connections[connection] = set([bpi])
					for ei_ in ei:
						if ei_ != ai_ and self.amplicon_intervals[ei_][3] < 0:
							L.append(ei_)
				else:
					for int_ in intl:
						nai = len(self.amplicon_intervals)
						self.amplicon_intervals.append(int_)
						logging.debug("#TIME " + '%.4f\t' %(time.time() - start_time) + "\t\tAdded new interval %s to the amplicon interval list." 
								%int_)
						logging.debug("#TIME " + '%.4f\t' %(time.time() - start_time) + "\t\tNew interval index: %d." %nai) 
						self.amplicon_interval_connections[(ai_, nai)] = set([])
						if len(ei) == 0:
							for bpi in new_intervals_connections[ni]:
								self.amplicon_interval_connections[(ai_, nai)].add(bpi)
						else:
							for bpi in new_intervals_connections[ni]:
								bp = self.new_bp_list[bpi][:6]
								for ei_ in ei:
									connection = (min(ai_, ei_), max(ai_, ei_))
									if interval_overlap([bp[0], bp[1], bp[1]], self.amplicon_intervals[ei_]) or \
										interval_overlap([bp[3], bp[4], bp[4]], self.amplicon_intervals[ei_]):
										try:
											self.amplicon_interval_connections[connection].add(bpi)
										except:
											self.amplicon_interval_connections[connection] = set([bpi])
									else:
										self.amplicon_interval_connections[(ai_, nai)].add(bpi)
						L.append(nai)
				

	def find_breakpoints(self):
		"""
		Search for breakpoints from chimeric alignments within identified amplified intervals
		For each chimeric alignment, first try to match the resulting breakpoint to the list of AA breakpoints
		Cluster the unmatched breakpoints
		"""
		new_bp_list_ = []
		for r in self.chimeric_alignments.keys():
			r_int = self.chimeric_alignments[r][0]
			rr_int = self.chimeric_alignments[r][1]
			q_ = self.chimeric_alignments[r][2]
			bassigned = [0 for i in range(len(rr_int) - 1)]
			"""
			Breakpoint from local alignment i and i + 1
			"""
			for i in range(len(rr_int) - 1):
				"""
				Add unmatched breakpoint to new_bp_list
				"""
				io1 = interval_overlap_l(rr_int[i], self.amplicon_intervals)
				io2 = interval_overlap_l(rr_int[i + 1], self.amplicon_intervals)
				if int(r_int[i + 1][0]) - int(r_int[i][1]) + self.min_bp_match_cutoff_ >= 0 and io1 >= 0 and io2 >= 0 and io1 == io2:
					if rr_int[i + 1][3] != rr_int[i][3]:
						if q_[i] >= 20 and q_[i + 1] >= 20:
							new_bp_list_.append(interval2bp(rr_int[i], rr_int[i + 1], (r, i, i + 1), int(r_int[i + 1][0]) - int(r_int[i][1])) + [q_[i], q_[i + 1]])
							bassigned[i] = 1
					elif rr_int[i + 1][3] == '+':
						gr =  int(r_int[i + 1][0]) - int(r_int[i][1])
						grr = int(rr_int[i + 1][1]) - int(rr_int[i][2])
						if abs(gr - grr) > max(100, abs(gr * 0.2)) and q_[i] >= 20 and q_[i + 1] >= 20:
							new_bp_list_.append(interval2bp(rr_int[i], rr_int[i + 1], (r, i, i + 1), int(r_int[i + 1][0]) - int(r_int[i][1])) + [q_[i], q_[i + 1]])
							bassigned[i] = 1
					elif rr_int[i + 1][3] == '-':
						gr =  int(r_int[i + 1][0]) - int(r_int[i][1])
						grr = int(rr_int[i][2]) - int(rr_int[i + 1][1])
						if abs(gr - grr) > max(100, abs(gr * 0.2)) and q_[i] >= 20 and q_[i + 1] >= 20:
							new_bp_list_.append(interval2bp(rr_int[i], rr_int[i + 1], (r, i, i + 1), int(r_int[i + 1][0]) - int(r_int[i][1])) + [q_[i], q_[i + 1]])
							bassigned[i] = 1
			"""
			Breakpoint from local alignment i - 1 and i + 1
			"""		
			for i in range(1, len(rr_int) - 1):
				"""
				Add unmatched breakpoint to new_bp_list
				"""
				io1 = interval_overlap_l(rr_int[i - 1], self.amplicon_intervals)
				io2 = interval_overlap_l(rr_int[i + 1], self.amplicon_intervals)
				if bassigned[i - 1] == 0 and bassigned[i] == 0 and q_[i] < 10 and q_[i - 1] >= 20 and q_[i + 1] >= 20 and \
					io1 >= 0 and io2 >= 0 and io1 == io2:
					if rr_int[i + 1][3] != rr_int[i - 1][3]:
						new_bp_list_.append(interval2bp(rr_int[i - 1], rr_int[i + 1], (r, i - 1, i + 1), int(r_int[i + 1][0]) - int(r_int[i - 1][1])) + [q_[i - 1], q_[i + 1]])
					elif rr_int[i + 1][3] == '+':
						gr =  int(r_int[i + 1][0]) - int(r_int[i - 1][1])
						grr = int(rr_int[i + 1][1]) - int(rr_int[i - 1][2])
						if abs(gr - grr) > max(100, abs(gr * 0.2)):
							new_bp_list_.append(interval2bp(rr_int[i - 1], rr_int[i + 1], (r, i - 1, i + 1), int(r_int[i + 1][0]) - int(r_int[i - 1][1])) + [q_[i - 1], q_[i + 1]])
					elif rr_int[i + 1][3] == '-':
						gr =  int(r_int[i + 1][0]) - int(r_int[i - 1][1])
						grr = int(rr_int[i - 1][2]) - int(rr_int[i + 1][1])
						if abs(gr - grr) > max(100, abs(gr * 0.2)):
							new_bp_list_.append(interval2bp(rr_int[i - 1], rr_int[i + 1], (r, i - 1, i + 1), int(r_int[i + 1][0]) - int(r_int[i - 1][1])) + [q_[i - 1], q_[i + 1]])
		logging.debug("#TIME " + '%.4f\t' %(time.time() - start_time) + "Found %d reads with new breakpoints." %(len(new_bp_list_)))
	
		new_bp_clusters = cluster_bp_list(new_bp_list_, self.min_cluster_cutoff, self.max_breakpoint_distance_cutoff)
		logging.debug("#TIME " + '%.4f\t' %(time.time() - start_time) + "These reads formed %d clusters." %(len(new_bp_clusters)))
		for c in new_bp_clusters:
			logging.debug("#TIME " + '%.4f\t' %(time.time() - start_time) + "New cluster of size %d." %(len(c)))
			if len(c) >= self.min_cluster_cutoff:
				num_subcluster = 0
				bp_cluster_r = c
				while len(bp_cluster_r) >= self.min_cluster_cutoff:
					bp, bpr, bp_stats_, bp_cluster_r = bpc2bp(bp_cluster_r, self.min_bp_match_cutoff_)
					logging.debug("#TIME " + '%.4f\t' %(time.time() - start_time) + "\tSubcluster %d" %(num_subcluster))
					logging.debug("#TIME " + '%.4f\t' %(time.time() - start_time) + "\tbp = %s" %(bp))
					logging.debug("#TIME " + '%.4f\t' %(time.time() - start_time) + "\tNum long read support = %d" %(len(set(bpr))))
					logging.debug("#TIME " + '%.4f\t' %(time.time() - start_time) + "\tbp_stats = %s" %(bp_stats_))
					if (num_subcluster == 0 and len(set(bpr)) >= self.min_cluster_cutoff) or (len(set(bpr)) >= max(self.normal_cov, 3.0)):
						io1 = interval_overlap_l([bp[0], bp[1], bp[1]], self.amplicon_intervals)
						io2 = interval_overlap_l([bp[3], bp[4], bp[4]], self.amplicon_intervals)
						if io1 >= 0 and io2 >= 0:
							assert self.amplicon_intervals[io1][3] == self.amplicon_intervals[io2][3] 
							bpi = self.addbp(bp, set(bpr), bp_stats_, self.amplicon_intervals[io1][3])
							try:
								self.amplicon_interval_connections[(min(io1, io2), max(io1, io2))].add(bpi)
							except:
								self.amplicon_interval_connections[(min(io1, io2), max(io1, io2))] = set([bpi])
					else:
						logging.debug("#TIME " + '%.4f\t' %(time.time() - start_time) + "\tDiscarded the subcluster %d." %(num_subcluster))
					num_subcluster += 1
			else:
				logging.debug("#TIME " + '%.4f\t' %(time.time() - start_time) + "\tDiscarded the cluster.")


	def find_smalldel_breakpoints(self):
		"""
		Search for breakpoints from a single alignment record, within identified amplified intervals
		For each alignment record with large indels, first try to match the resulting breakpoint to the list of AA breakpoints
		Cluster the unmatched breakpoints
		"""
		new_bp_list_ = []
		for ai in self.amplicon_intervals:
			for read in self.lr_bamfh.fetch(ai[0], ai[1], ai[2] + 1):
				rn = read.query_name
				rq = read.mapping_quality
				if rq < 20:
					continue # Fixed on 04/09/23 - Also introduced quality control on small del breakpoints
				blocks = read.get_blocks()
				for bi in range(len(blocks) - 1):
					if abs(blocks[bi + 1][0] - blocks[bi][1]) > self.min_del_len:
						try:
							self.large_indel_alignments[rn].append([ai[0], blocks[bi + 1][0], blocks[bi][1], blocks[0][0], blocks[-1][1], rq])
						except:
							self.large_indel_alignments[rn] = [[ai[0], blocks[bi + 1][0], blocks[bi][1], blocks[0][0], blocks[-1][1], rq]]
		logging.info("#TIME " + '%.4f\t' %(time.time() - start_time) + "Fetched %d reads with large indels in CIGAR." %(len(self.large_indel_alignments)))
		
		for r in self.large_indel_alignments.keys():
			for rr_gap_i in range(len(self.large_indel_alignments[r])):
				rr_gap = self.large_indel_alignments[r][rr_gap_i][:3]
				rr_gap_ = rr_gap
				if rr_gap[2] > rr_gap[1]:
					rr_gap_[2] = rr_gap[1]
					rr_gap_[1] = rr_gap[2]
				new_bp_list_.append([rr_gap_[0], rr_gap_[1], '-', rr_gap_[0], rr_gap_[2], '+', (r, rr_gap_i, rr_gap_i), 0, 0, -1, -1])
		logging.debug("#TIME " + '%.4f\t' %(time.time() - start_time) + "Found %d reads with new small del breakpoints." %(len(new_bp_list_)))

		new_bp_clusters = cluster_bp_list(new_bp_list_, self.min_cluster_cutoff, self.max_breakpoint_distance_cutoff)
		logging.debug("#TIME " + '%.4f\t' %(time.time() - start_time) + "These reads formed %d clusters." %(len(new_bp_clusters)))
		for c in new_bp_clusters:
			logging.debug("#TIME " + '%.4f\t' %(time.time() - start_time) + "New cluster of size %d." %(len(c)))
			if len(c) >= self.min_cluster_cutoff:
				num_subcluster = 0
				bp_cluster_r = c
				while len(bp_cluster_r) >= self.min_cluster_cutoff:
					bp, bpr, bp_stats_, bp_cluster_r = bpc2bp(bp_cluster_r, self.min_bp_match_cutoff_)
					logging.debug("#TIME " + '%.4f\t' %(time.time() - start_time) + "\tSubcluster %d" %(num_subcluster))
					logging.debug("#TIME " + '%.4f\t' %(time.time() - start_time) + "\tbp = %s" %(bp))
					logging.debug("#TIME " + '%.4f\t' %(time.time() - start_time) + "\tNum long read support = %d" %(len(set(bpr))))
					logging.debug("#TIME " + '%.4f\t' %(time.time() - start_time) + "\tbp_stats = %s" %(bp_stats_))
					if (num_subcluster == 0 and len(set(bpr)) >= self.min_cluster_cutoff) or (len(set(bpr)) >= max(self.normal_cov, 3.0)):
						io1 = interval_overlap_l([bp[0], bp[1], bp[1]], self.amplicon_intervals)
						io2 = interval_overlap_l([bp[3], bp[4], bp[4]], self.amplicon_intervals)
						if io1 >= 0 and io2 >= 0:
							assert self.amplicon_intervals[io1][3] == self.amplicon_intervals[io2][3]
							bpi = self.addbp(bp, set(bpr), bp_stats_, self.amplicon_intervals[io1][3])
							try:
								self.amplicon_interval_connections[(min(io1, io2), max(io1, io2))].add(bpi)
							except:
								self.amplicon_interval_connections[(min(io1, io2), max(io1, io2))] = set([bpi])
					else:
						logging.debug("#TIME " + '%.4f\t' %(time.time() - start_time) + "\tDiscarded the subcluster %d." %(num_subcluster))
					num_subcluster += 1
			else:
				logging.debug("#TIME " + '%.4f\t' %(time.time() - start_time) + "\tDiscarded the cluster.")

	
	def find_cn_breakpoints(self, b = 300, n = 50):
		"""
		Search for breakpoints corresponding to CN boundaries
		"""
		cns_boundaries = []
		for ai in range(len(self.amplicon_intervals)):
			chr = self.amplicon_intervals[ai][0]
			s = self.amplicon_intervals[ai][1]
			e = self.amplicon_intervals[ai][2]
			si = list(self.pos2cni(chr, s))[0].data
			ei = list(self.pos2cni(chr, e))[0].data
			for i in range(si, ei):
				cns_boundaries.append((ai, chr, self.cns_intervals_by_chr[chr][i][1], \
							self.cns_intervals_by_chr[chr][i][2], self.cns_intervals_by_chr[chr][i + 1][2]))
		cb_del_list = []
		for cbi in range(len(cns_boundaries)):
			cb = cns_boundaries[cbi]
			for bpi in range(len(self.new_bp_list)):
				bp = self.new_bp_list[bpi]			
				if (bp[0] == cb[1] and bp[1] - 6001 < cb[3] < bp[1] + 6000) or \
					(bp[3] == cb[1] and bp[4] - 6001 < cb[3] < bp[4] + 6000):
					cb_del_list.append(cbi)
					break
		for cbi in range(len(cns_boundaries)):
			if cbi not in cb_del_list:
				cb = cns_boundaries[cbi]
				nl, nr = n, n
				nl = min(nl, (cb[3] - cb[2] + 1) // b)
				nr = min(nr, (cb[4] - cb[3]) // b)
				cov_profile = [sum([sum(nc) for nc in self.lr_bamfh.count_coverage(cb[1], cb[3] - (i + 1) * b + 1, cb[3] - i * b + 1)]) * 1.0 / b for i in range(nl)][::-1] + \
						[sum([sum(nc) for nc in self.lr_bamfh.count_coverage(cb[1], cb[3] + i * b + 1, cb[3] + (i + 1) * b + 1)]) * 1.0 / b for i in range(nr)]
				cb_refined = [-1, 0.0]
				for i in range(max(1, nl - 6000 // b), nl + min(nr - 1, 6000 // b)):
					dmu = np.mean(cov_profile[:i]) - np.mean(cov_profile[i:])
					if abs(dmu) > abs(cb_refined[1]):
						cb_refined[0] = i
						cb_refined[1] = dmu
				pval = 1.0
				cov_profile_split = [cov_profile[:cb_refined[0]], cov_profile[cb_refined[0]:]]
				if len(cov_profile_split[0]) > 1 and len(cov_profile_split[1]) > 1:
					pval = stats.ttest_ind(cov_profile_split[0], cov_profile_split[1], equal_var = False)[1]
				elif len(cov_profile_split[0]) == 1:
					zscore = abs(cov_profile_split[0][0] - np.mean(cov_profile)) / np.std(cov_profile)
					pval = stats.norm.sf(zscore)
				elif len(cov_profile_split[1]) == 1:
					zscore = abs(cov_profile_split[1][0] - np.mean(cov_profile)) / np.std(cov_profile)
					pval = stats.norm.sf(zscore)
				# only keep obvious cn boundaries
				if pval <= 0.01 and abs(cb_refined[1]) >= 3 * self.normal_cov:
					if cb_refined[0] < nl:
						self.source_edges.append(['source', -1, '-', cb[1], cb[3] - (nl - cb_refined[0]) * b, '+', abs(cb_refined[1])])
					else:
						self.source_edges.append(['source', -1, '-', cb[1], cb[3] + (cb_refined[0] - nl) * b, '+', abs(cb_refined[1])])
					if cb_refined[1] < 0:
						self.source_edges[-1][4] += 1
						self.source_edges[-1][5] = '-'
					self.source_edge_ccids.append(self.amplicon_intervals[cb[0]][3])
		

	def build_graph(self):
		"""
		Organize the identified discordant edges into a list of breakpoint graphs, stored in lr_graph
		Each graph represent a connected component of amplified intervals, i.e., amplicon
		"""
		# Split amplified intervals according to discordant edges
		split_int = dict()
		for bpi in range(len(self.new_bp_list)):
			bp = self.new_bp_list[bpi]
			for ai in range(len(self.amplicon_intervals)):	
				seg = self.amplicon_intervals[ai]
				if bp[0] == seg[0] and seg[1] < bp[1] < seg[2]:
					if bp[2] == '+':
						try:
							split_int[ai].append((bp[1], bp[1] + 1, bpi, 1, '+'))
						except:
							split_int[ai] = [(bp[1], bp[1] + 1, bpi, 1, '+')]
					if bp[2] == '-':
						try:
							split_int[ai].append((bp[1] - 1, bp[1], bpi, 1, '-'))
						except:
							split_int[ai] = [(bp[1] - 1, bp[1], bpi, 1, '-')]
				if bp[3] == seg[0] and seg[1] < bp[4] < seg[2]:
					if bp[5] == '+':
						try:
							split_int[ai].append((bp[4], bp[4] + 1, bpi, 4, '+'))
						except:
							split_int[ai] = [(bp[4], bp[4] + 1, bpi, 4, '+')]
					if bp[5] == '-':
						try:
							split_int[ai].append((bp[4] - 1, bp[4], bpi, 4, '-'))
						except:
							split_int[ai] = [(bp[4] - 1, bp[4], bpi, 4, '-')]
		
		# Split amplified intervals according to source edges
		for srci in range(len(self.source_edges)):
			srce = self.source_edges[srci]
			for ai in range(len(self.amplicon_intervals)):	
				seg = self.amplicon_intervals[ai]
				if srce[3] == seg[0] and seg[1] < srce[4] < seg[2]:
					if srce[5] == '+':
						try:
							split_int[ai].append((srce[4], srce[4] + 1, len(self.new_bp_list) + srci, 4, '+'))
						except:
							split_int[ai] = [(srce[4], srce[4] + 1, len(self.new_bp_list) + srci, 4, '+')]
					if srce[5] == '-':
						try:
							split_int[ai].append((srce[4] - 1, srce[4], len(self.new_bp_list) + srci, 4, '-'))
						except:
							split_int[ai] = [(srce[4] - 1, srce[4], len(self.new_bp_list) + srci, 4, '-')]

		# Construct graphs with sequence and concordant edges
		logging.debug("#TIME " + '%.4f\t' %(time.time() - start_time) + \
				"Will split the following %d amplicon intervals into sequence edges and build breakpoint graphs." %(len(split_int)))
		amplicon_id = 1
		for sseg in self.amplicon_intervals:
			if sseg[3] not in self.ccid2id:
				self.ccid2id[sseg[3]] = amplicon_id
				amplicon_id += 1
		for cci in range(len(self.ccid2id)):
			# Initialize breakpoint graph objects
			self.lr_graph.append(BreakpointGraph())
		for ai in split_int.keys():
			logging.debug("#TIME " + '%.4f\t' %(time.time() - start_time) + "Will split the amplicon interval at index %d." %(ai))
			logging.debug("#TIME " + '%.4f\t' %(time.time() - start_time) + "\tSplit interval at %s." %(split_int[ai]))
		for ai in split_int.keys():
			split_int[ai].sort(key = lambda item: item[0])
			# Trim amplified intervals if possible
			"""
			if self.amplicon_intervals[ai][2] - self.amplicon_intervals[ai][1] > self.max_seq_len:
				if split_int[ai][0][0] - self.amplicon_intervals[ai][1] > self.interval_delta:
					logging.debug("#TIME " + '%.4f\t' %(time.time() - start_time) + \
							"Modified the start coordinate of interval at index %d." %(ai))
					logging.debug("#TIME " + '%.4f\t' %(time.time() - start_time) + "\t%s:%d->%d." %(self.amplicon_intervals[ai][0],
							self.amplicon_intervals[ai][1], split_int[ai][0][0] - self.interval_delta))
					self.amplicon_intervals[ai][1] = split_int[ai][0][0] - self.interval_delta
				if self.amplicon_intervals[ai][2] - split_int[ai][-1][1] > self.interval_delta:
					logging.debug("#TIME " + '%.4f\t' %(time.time() - start_time) + \
							"Modified the end coordinate of interval at index %d." %(ai))
					logging.debug("#TIME " + '%.4f\t' %(time.time() - start_time) + "\t%s:%d->%d." %(self.amplicon_intervals[ai][0],
							self.amplicon_intervals[ai][2], split_int[ai][-1][1] + self.interval_delta))
					self.amplicon_intervals[ai][2] = split_int[ai][-1][1] + self.interval_delta
			"""
			sseg = self.amplicon_intervals[ai]
			amplicon_idx = self.ccid2id[sseg[3]] - 1
			for ssi in range(len(split_int[ai])):
				if ssi == 0:
					self.lr_graph[amplicon_idx].add_node((sseg[0], sseg[1], '-'))
					self.lr_graph[amplicon_idx].add_node((sseg[0], split_int[ai][ssi][0], '+'))
					self.lr_graph[amplicon_idx].add_node((sseg[0], split_int[ai][ssi][1], '-'))
					self.lr_graph[amplicon_idx].add_sequence_edge(sseg[0], sseg[1], split_int[ai][ssi][0])
					self.lr_graph[amplicon_idx].add_concordant_edge(sseg[0], split_int[ai][ssi][0], '+', sseg[0], split_int[ai][ssi][1], '-')
				elif split_int[ai][ssi][0] > split_int[ai][ssi - 1][0]:
					self.lr_graph[amplicon_idx].add_node((sseg[0], split_int[ai][ssi - 1][1], '-'))
					self.lr_graph[amplicon_idx].add_node((sseg[0], split_int[ai][ssi][0], '+'))
					self.lr_graph[amplicon_idx].add_node((sseg[0], split_int[ai][ssi][1], '-'))
					self.lr_graph[amplicon_idx].add_sequence_edge(sseg[0], split_int[ai][ssi - 1][1], split_int[ai][ssi][0])
					self.lr_graph[amplicon_idx].add_concordant_edge(sseg[0], split_int[ai][ssi][0], '+', sseg[0], split_int[ai][ssi][1], '-')
			self.lr_graph[amplicon_idx].add_node((sseg[0], split_int[ai][-1][1], '-'))
			self.lr_graph[amplicon_idx].add_node((sseg[0], sseg[2], '+'))
			self.lr_graph[amplicon_idx].add_sequence_edge(sseg[0], split_int[ai][-1][1], sseg[2])
		for ai in range(len(self.amplicon_intervals)):
			if ai not in split_int:
				sseg = self.amplicon_intervals[ai]
				amplicon_idx = self.ccid2id[sseg[3]] - 1
				self.lr_graph[amplicon_idx].add_node((sseg[0], sseg[1], '-'))
				self.lr_graph[amplicon_idx].add_node((sseg[0], sseg[2], '+'))
				self.lr_graph[amplicon_idx].add_sequence_edge(sseg[0], sseg[1], sseg[2])
		for amplicon_idx in range(len(self.lr_graph)):
			self.lr_graph[amplicon_idx].sort_edges()
		
		# Add nodes corresponding to interval ends
		for ai in range(len(self.amplicon_intervals)):
			sseg = self.amplicon_intervals[ai]
			amplicon_idx = self.ccid2id[sseg[3]] - 1
			self.lr_graph[amplicon_idx].amplicon_intervals.append([sseg[0], sseg[1], sseg[2]])
			self.lr_graph[amplicon_idx].add_endnode((sseg[0], sseg[1], '-'))
			self.lr_graph[amplicon_idx].add_endnode((sseg[0], sseg[2], '+'))
		logging.debug("#TIME " + '%.4f\t' %(time.time() - start_time) + "The following nodes correspond to interval ends.")
		for amplicon_idx in range(len(self.lr_graph)):
			for node in self.lr_graph[amplicon_idx].endnodes.keys():
				logging.debug("#TIME " + '%.4f\t' %(time.time() - start_time) + "\tAmplicon %d, node %s." 
						%(amplicon_idx + 1, str(node)))
		
		# Construct graphs with discordant and source edges
		for bpi in range(len(self.new_bp_list)):
			bp = self.new_bp_list[bpi]
			bp_ccid = self.new_bp_ccids[bpi]
			io1 = interval_overlap_l([bp[0], bp[1], bp[1]], self.amplicon_intervals)
			io2 = interval_overlap_l([bp[3], bp[4], bp[4]], self.amplicon_intervals)
			assert self.amplicon_intervals[io1][3] == self.amplicon_intervals[io2][3]
			amplicon_idx = self.ccid2id[self.amplicon_intervals[io1][3]] - 1
			if self.amplicon_intervals[io1][3] != bp_ccid:
				logging.debug("#TIME " + '%.4f\t' %(time.time() - start_time) + "Reset the ccid for breakpoint %s at index %d from %d to %d." \
						%(bp[:6], bpi, bp_ccid, self.amplicon_intervals[io1][3]))
				self.new_bp_ccids[bpi] = self.amplicon_intervals[io1][3]
			self.lr_graph[amplicon_idx].add_discordant_edge(bp[0], bp[1], bp[2], bp[3], bp[4], bp[5], lr_count = len(bp[-1]), reads = bp[-1])
		for srci in range(len(self.source_edges)):
			srce = self.source_edges[srci]
			src_ccid = self.source_edge_ccids[srci]
			amplicon_idx = self.ccid2id[src_ccid] - 1
			self.lr_graph[amplicon_idx].add_source_edge(srce[3], srce[4], srce[5])

		# Print summary statistics for each amplicon 
		for amplicon_idx in range(len(self.lr_graph)):
			logging.debug("#TIME " + '%.4f\t' %(time.time() - start_time) + 
					"Num sequence edges in amplicon %d = %d." %(amplicon_idx + 1, len(self.lr_graph[amplicon_idx].sequence_edges)))
			logging.debug("#TIME " + '%.4f\t' %(time.time() - start_time) + 
					"Num concordant edges in amplicon %d = %d." %(amplicon_idx + 1, len(self.lr_graph[amplicon_idx].concordant_edges)))
			logging.debug("#TIME " + '%.4f\t' %(time.time() - start_time) + 
					"Num discordant edges in amplicon %d = %d." %(amplicon_idx + 1, len(self.lr_graph[amplicon_idx].discordant_edges)))
			logging.debug("#TIME " + '%.4f\t' %(time.time() - start_time) + 
					"Num source edges in amplicon %d = %d." %(amplicon_idx + 1, len(self.lr_graph[amplicon_idx].source_edges)))


	def assign_cov(self):
		"""
		Extract the long read coverage from bam file, if missing, for each sequence edge 
		"""
		for amplicon_idx in range(len(self.lr_graph)):
			for seqi in range(len(self.lr_graph[amplicon_idx].sequence_edges)):
				seg = self.lr_graph[amplicon_idx].sequence_edges[seqi]
				if seg[5] == -1:
					logging.debug("#TIME " + '%.4f\t' %(time.time() - start_time) + "Finding LR cov for sequence edge %s." %(seg[:3]))
					"""
					For long read, use the total number of nucleotides
					"""
					rl_list = [read for read in self.lr_bamfh.fetch(seg[0], seg[1], seg[2] + 1) if read.infer_read_length()]
					self.lr_graph[amplicon_idx].sequence_edges[seqi][5] = len(rl_list) 
					self.lr_graph[amplicon_idx].sequence_edges[seqi][6] = sum([sum(nc) \
						for nc in self.lr_bamfh.count_coverage(seg[0], seg[1], seg[2] + 1, quality_threshold = 0, read_callback = 'nofilter')])
					logging.debug("#TIME " + '%.4f\t' %(time.time() - start_time) + "LR cov assigned for sequence edge %s." %(seg[:3]))
		"""
		Extract the long read coverage from bam file, if missing, for each concordant edge 
		"""
		for amplicon_idx in range(len(self.lr_graph)):
			for eci in range(len(self.lr_graph[amplicon_idx].concordant_edges)):
				ec = self.lr_graph[amplicon_idx].concordant_edges[eci]
				logging.debug("#TIME " + '%.4f\t' %(time.time() - start_time) + "Finding cov for concordant edge %s." %(ec[:6]))
				rls = set([read.query_name for read in self.lr_bamfh.fetch(contig = ec[0], start = ec[1], stop = ec[1] + 1)])
				rrs = set([read.query_name for read in self.lr_bamfh.fetch(contig = ec[3], start = ec[4], stop = ec[4] + 1)])
				rls1 = set([read.query_name for read in self.lr_bamfh.fetch(contig = ec[0], start = ec[1] - self.min_bp_match_cutoff_ - 1, stop = ec[1] - self.min_bp_match_cutoff_)])
				rrs1 = set([read.query_name for read in self.lr_bamfh.fetch(contig = ec[3], start = ec[4] + self.min_bp_match_cutoff_, stop = ec[4] + self.min_bp_match_cutoff_ + 1)]) 
				rbps = set([])
				for bpi in self.lr_graph[amplicon_idx].nodes[(ec[0], ec[1], ec[2])][2]:
					rbps |= self.lr_graph[amplicon_idx].discordant_edges[bpi][10]
				for bpi in self.lr_graph[amplicon_idx].nodes[(ec[3], ec[4], ec[5])][2]:
					rbps |= self.lr_graph[amplicon_idx].discordant_edges[bpi][10]
				self.lr_graph[amplicon_idx].concordant_edges[eci][9] = rls | rrs
				self.lr_graph[amplicon_idx].concordant_edges[eci][8] = len((rls & rrs & rls1 & rrs1) - rbps)
				logging.debug("#TIME " + '%.4f\t' %(time.time() - start_time) + "LR cov assigned for concordant edge %s." %(ec[:6]))


	def compute_path_constraints(self):
		"""
		Convert reads mapped within the amplicons into subpath constraints
		"""
		for amplicon_idx in range(len(self.lr_graph)):
			self.path_constraints[amplicon_idx] = [[], [], []]
			self.longest_path_constraints[amplicon_idx] = [[], [], []]
			bp_reads = dict() 
			concordant_reads = dict()
			ld = len(self.lr_graph[amplicon_idx].discordant_edges)
			for di in range(ld):
				bp = self.lr_graph[amplicon_idx].discordant_edges[di]
				for r_ in bp[10]:
					if r_[1] == r_[2]:
						if r_[0] in bp_reads:
							bp_reads[r_[0]][1].append([r_[1], r_[2], di])
						else:
							bp_reads[r_[0]] = [[], [[r_[1], r_[2], di]]]
					else:
						if r_[0] in bp_reads:
							bp_reads[r_[0]][0].append([r_[1], r_[2], di])
						else:
							bp_reads[r_[0]] = [[[r_[1], r_[2], di]], []]
			logging.debug("#TIME " + '%.4f\t' %(time.time() - start_time) + 
					"There are %d reads in total covering at least one breakpoint in amplicon %d." %(len(bp_reads), amplicon_idx + 1))

			for rn in bp_reads.keys():
				bp_reads_rn = bp_reads[rn][0]
				bp_reads_rn_sdel = bp_reads[rn][1]
				paths = []
				if len(bp_reads_rn) == 1 and len(bp_reads_rn_sdel) == 0:
					rints = [aint[:4] for aint in self.chimeric_alignments[rn][1]]
					ai1 = bp_reads_rn[0][0]
					ai2 = bp_reads_rn[0][1]
					bpi = bp_reads_rn[0][2]
					logging.debug("#TIME " + '%.4f\t' %(time.time() - start_time) + "Read %s covers a single breakpoint." %rn)
					logging.debug("#TIME " + '%.4f\t' %(time.time() - start_time) + "\tAlignment intervals on reference = %s; mapq = %s; bp = (%d, %d, %d)" \
							%(rints, self.chimeric_alignments[rn][2], ai1, ai2, bpi))
					path = chimeric_alignment_to_path_i(self.lr_graph[amplicon_idx], rints, ai1, ai2, bpi)
					paths.append(path)
					logging.debug("#TIME " + '%.4f\t' %(time.time() - start_time) + "\tResulting subpath = %s" %path)	
				elif len(bp_reads_rn) > 1 and len(bp_reads_rn_sdel) == 0:
					bp_reads_rn = sorted(bp_reads_rn, key = lambda item: min(item[0], item[1]))
					bp_reads_rn_split = [[0]]
					last_ai = max(bp_reads_rn[0][0], bp_reads_rn[0][1])
					for i in range(1, len(bp_reads_rn)):
						if min(bp_reads_rn[i][0], bp_reads_rn[i][1]) == last_ai:
							bp_reads_rn_split[-1].append(i)
						else:
							bp_reads_rn_split.append([i])
						last_ai = max(bp_reads_rn[i][0], bp_reads_rn[i][1])
					logging.debug("#TIME " + '%.4f\t' %(time.time() - start_time) + "Read %s covers multiple breakpoints." %rn)
					logging.debug("#TIME " + '%.4f\t' %(time.time() - start_time) + "\tBlocks of local alignments: %s" %bp_reads_rn_split)
					qints = self.chimeric_alignments[rn][0]
					skip = 0
					for qi in range(len(qints) - 1):
						if qints[qi + 1][0] - qints[qi][1] < -self.min_bp_match_cutoff_:
							skip = 1
							break
					if skip == 1:
						logging.debug("#TIME " + '%.4f\t' %(time.time() - start_time) + "\tDiscarded the read due to overlapping local alignments.")
						logging.debug("#TIME " + '%.4f\t' %(time.time() - start_time) + "\tAlignment intervals on reference = %s; mapq = %s." \
								%(self.chimeric_alignments[rn][1], self.chimeric_alignments[rn][2]))
						logging.debug("#TIME " + '%.4f\t' %(time.time() - start_time) + "\tAlignment intervals on the read = %s." %qints)
						continue
					for ai_block in bp_reads_rn_split:
						rints = [aint[:4] for aint in self.chimeric_alignments[rn][1]]
						ai_list = [bp_reads_rn[bi][:2] for bi in ai_block]
						bp_list = [bp_reads_rn[bi][2] for bi in ai_block]
						if len(set(bp_list)) < len(bp_list):
							logging.debug("#TIME " + '%.4f\t' %(time.time() - start_time) + "\tDiscarded the block due to repeated breakpoints.")
							logging.debug("#TIME " + '%.4f\t' %(time.time() - start_time) + "\tBlocks of local alignments: %s" %ai_block)
							continue
						path = chimeric_alignment_to_path(self.lr_graph[amplicon_idx], rints, ai_list, bp_list)
						paths.append(path)
						logging.debug("#TIME " + '%.4f\t' %(time.time() - start_time) + "\tAlignment intervals on reference = %s; mapq = %s; bps = %s" \
							%(rints, self.chimeric_alignments[rn][2], bp_reads_rn))
						logging.debug("#TIME " + '%.4f\t' %(time.time() - start_time) + "\tResulting subpath = %s" %path)
				elif len(bp_reads_rn) == 0 and len(bp_reads_rn_sdel) == 1:
					rints = self.large_indel_alignments[rn][0]
					rq = rints[-1]
					logging.debug("#TIME " + '%.4f\t' %(time.time() - start_time) + "Read %s covers a single small del breakpoint." %rn)
					if rints[3] < rints[4]:
						if rints[2] < rints[1]:
							rints = [[rints[0], rints[3], rints[2], '+'], [rints[0], rints[1], rints[4], '+']]
						else:
							logging.debug("#TIME " + '%.4f\t' %(time.time() - start_time) + "\tDiscarded the read due to inconsistent alignment information.")
							continue
					else:
						if rints[2] > rints[1]:
							rints = [[rints[0], rints[3], rints[2], '-'], [rints[0], rints[1], rints[4], '-']]
						else:
							logging.debug("#TIME " + '%.4f\t' %(time.time() - start_time) + "\tDiscarded the read due to inconsistent alignment information.")
							continue
					bpi = bp_reads_rn_sdel[0][2]
					path = []
					if rints[0][3] == '+':
						logging.debug("#TIME " + '%.4f\t' %(time.time() - start_time) + "\tAlignment intervals on reference = %s; mapq = %s; bp = (1, 0, %d)" \
								%(rints, rq, bpi))
						path = chimeric_alignment_to_path_i(self.lr_graph[amplicon_idx], rints, 1, 0, bpi)
						paths.append(path)
					else:
						logging.debug("#TIME " + '%.4f\t' %(time.time() - start_time) + "\tAlignment intervals on reference = %s; mapq = %s; bp = (0, 1, %d)" \
								%(rints, rq, bpi))
						path = chimeric_alignment_to_path_i(self.lr_graph[amplicon_idx], rints, 0, 1, bpi)
						paths.append(path)
					logging.debug("#TIME " + '%.4f\t' %(time.time() - start_time) + "\tResulting subpath = %s" %path)
				elif len(bp_reads_rn) == 0 and len(bp_reads_rn_sdel) > 1:
					rints = self.large_indel_alignments[rn]
					rq = rints[0][-1]
					rints_ = set([(rint[0], min(rint[3], rint[4]), max(rint[3], rint[4])) for rint in rints])
					logging.debug("#TIME " + '%.4f\t' %(time.time() - start_time) + "Read %s covers multiple small del breakpoints." %rn)
					if len(rints_) > 1 or len(rints) <= 1:
						logging.debug("#TIME " + '%.4f\t' %(time.time() - start_time) + "\tDiscarded the read due to inconsistent alignment information.")
						continue
					rints_ = [[rint[0], min(rint[3], rint[4]), max(rint[3], rint[4]), '+'] for rint in rints]
					rints = sorted(rints, key = lambda item: min(item[1], item[2]))
					for ri in range(len(rints)):
						rint = rints[ri]
						rints_.append([rint[0], min(rint[3], rint[4]), max(rint[3], rint[4]), '+'])
						rints_[ri][2] = min(rint[1], rint[2])
						rints_[ri + 1][1] = max(rint[1], rint[2])
					bp_reads_rn_sdel_split = [[]]
					bp_reads_rn_sdel = sorted(bp_reads_rn_sdel, key = lambda item: item[0])
					last_ai = 0
					for i in range(len(bp_reads_rn_sdel)):
						if i == 0 or bp_reads_rn_sdel[i][0] == last_ai + 1: 
							bp_reads_rn_sdel_split[-1].append(i)
						else:
							bp_reads_rn_sdel_split.append([i])
						last_ai = bp_reads_rn_sdel[i][0]
					logging.debug("#TIME " + '%.4f\t' %(time.time() - start_time) + "\tBlocks of local alignments: %s" %bp_reads_rn_sdel_split)
					for ai_block in bp_reads_rn_sdel_split:
						ai_list = [[bp_reads_rn_sdel[bi][0], bp_reads_rn_sdel[bi][0] + 1] for bi in ai_block]
						bp_list = [bp_reads_rn_sdel[bi][2] for bi in ai_block]
						if len(set(bp_list)) < len(bp_list):
							logging.debug("#TIME " + '%.4f\t' %(time.time() - start_time) + "\tDiscarded the block due to repeated breakpoints.")
							logging.debug("#TIME " + '%.4f\t' %(time.time() - start_time) + "\tBlocks of local alignments: %s" %ai_block)
							continue
						path = chimeric_alignment_to_path(self.lr_graph[amplicon_idx], rints_, ai_list, bp_list)
						paths.append(path)
						logging.debug("#TIME " + '%.4f\t' %(time.time() - start_time) + "\tAlignment intervals on reference = %s; mapq = %s; bps = %s" \
							%(rints_, rq, bp_reads_rn_sdel))
						logging.debug("#TIME " + '%.4f\t' %(time.time() - start_time) + "\tResulting subpath = %s" %path)
				else:
					rints = [aint[:4] for aint in self.chimeric_alignments[rn][1]]
					rints_ = self.large_indel_alignments[rn]
					rint_split = []
					skip = 0
					logging.debug("#TIME " + '%.4f\t' %(time.time() - start_time) + "Read %s covers breakpoints and small del breakpoints." %rn)
					logging.debug("#TIME " + '%.4f\t' %(time.time() - start_time) + "\tAlignment intervals on reference = %s; mapq = %s" \
						%(rints, self.chimeric_alignments[rn][2]))
					logging.debug("#TIME " + '%.4f\t' %(time.time() - start_time) + "\tSmall del alignment intervals on reference = %s" %rints_)
					for rint_ in rints_:
						fount_split_rint = 0
						for ri in range(len(rints)):
							rint = rints[ri]
							if rint_[0] == rint[0] and min(rint_[1], rint_[2]) > min(rint[1], rint[2]) and max(rint_[1], rint_[2]) < max(rint[1], rint[2]):
								fount_split_rint = 1
								rint_split.append(ri)
								break
						if fount_split_rint == 0:
							skip = 1
							break
					if skip == 1:
						logging.debug("#TIME " + '%.4f\t' %(time.time() - start_time) + "\tDiscarded the read due to inconsistent alignment information.")
						continue
					for rsi in range(len(rint_split)):
						ri = rint_split[rsi]
						rints.insert(ri, rints[ri][:])
						if rints[ri][3] == '+':
							rints[ri][2] = min(rints_[rsi][1], rints_[rsi][2])
							rints[ri + 1][1] = max(rints_[rsi][1], rints_[rsi][2])
						else:
							rints[ri][2] = max(rints_[rsi][1], rints_[rsi][2])
							rints[ri + 1][1] = min(rints_[rsi][1], rints_[rsi][2])
						for i in range(len(bp_reads_rn)):
							if bp_reads_rn[i][0] >= ri and bp_reads_rn[i][1] >= ri:
								bp_reads_rn[i][0] += 1
								bp_reads_rn[i][1] += 1
						for i in range(len(bp_reads_rn_sdel)):
							if bp_reads_rn_sdel[i][0] == rsi:
								if rints[ri][3] == '+':
									bp_reads_rn.append([ri + 1, ri, bp_reads_rn_sdel[i][2]])
								else:
									bp_reads_rn.append([ri, ri + 1, bp_reads_rn_sdel[i][2]])
					bp_reads_rn = sorted(bp_reads_rn, key = lambda item: min(item[0], item[1]))
					bp_reads_rn_split = [[0]]
					last_ai = max(bp_reads_rn[0][0], bp_reads_rn[0][1])
					for i in range(1, len(bp_reads_rn)):
						if min(bp_reads_rn[i][0], bp_reads_rn[i][1]) == last_ai:
							bp_reads_rn_split[-1].append(i)
						else:
							bp_reads_rn_split.append([i])
						last_ai = max(bp_reads_rn[i][0], bp_reads_rn[i][1])
					logging.debug("#TIME " + '%.4f\t' %(time.time() - start_time) + "\tBlocks of local alignments: %s" %bp_reads_rn_split)
					qints = self.chimeric_alignments[rn][0]
					skip = 0
					for qi in range(len(qints) - 1):
						if qints[qi + 1][0] - qints[qi][1] < -self.min_bp_match_cutoff_:
							skip = 1
							break
					if skip == 1:
						logging.debug("#TIME " + '%.4f\t' %(time.time() - start_time) + "\tDiscarded the read due to overlapping local alignments.")
						logging.debug("#TIME " + '%.4f\t' %(time.time() - start_time) + "\tAlignment intervals on reference = %s; mapq = %s." \
								%(self.chimeric_alignments[rn][1], self.chimeric_alignments[rn][2]))
						logging.debug("#TIME " + '%.4f\t' %(time.time() - start_time) + "\tAlignment intervals on the read = %s." %qints)
						continue
					for ai_block in bp_reads_rn_split:
						ai_list = [bp_reads_rn[bi][:2] for bi in ai_block]
						bp_list = [bp_reads_rn[bi][2] for bi in ai_block]
						if len(set(bp_list)) < len(bp_list):
							logging.debug("#TIME " + '%.4f\t' %(time.time() - start_time) + "\tDiscarded the block due to repeated breakpoints.")
							logging.debug("#TIME " + '%.4f\t' %(time.time() - start_time) + "\tBlocks of local alignments: %s" %ai_block)
							continue
						path = chimeric_alignment_to_path(self.lr_graph[amplicon_idx], rints, ai_list, bp_list)
						paths.append(path)
						logging.debug("#TIME " + '%.4f\t' %(time.time() - start_time) + "\tAlignment intervals on reference = %s; mapq (unsplit) = %s; bps = %s" \
							%(rints, self.chimeric_alignments[rn][2], bp_reads_rn))
						logging.debug("#TIME " + '%.4f\t' %(time.time() - start_time) + "\tResulting subpath = %s" %path)
				for pi in range(len(paths)):
					path = paths[pi]
					if len(path) > 5 and valid_path(self.lr_graph[amplicon_idx], path):
						if path in self.path_constraints[amplicon_idx][0]:
							pci = self.path_constraints[amplicon_idx][0].index(path)
							self.path_constraints[amplicon_idx][1][pci] += 1
						elif path[::-1] in self.path_constraints[amplicon_idx][0]:
							pci = self.path_constraints[amplicon_idx][0].index(path[::-1])
							self.path_constraints[amplicon_idx][1][pci] += 1
						else:
							self.path_constraints[amplicon_idx][0].append(path)
							self.path_constraints[amplicon_idx][1].append(1)
							self.path_constraints[amplicon_idx][2].append(amplicon_idx)
			logging.debug("#TIME " + '%.4f\t' %(time.time() - start_time) + 
					"There are %d distinct subpaths due to reads involving breakpoints in amplicon %d." %(len(self.path_constraints[amplicon_idx][0]), amplicon_idx + 1))
			
			# Extract reads in concordant_edges_reads
			lc = len(self.lr_graph[amplicon_idx].concordant_edges)
			for ci in range(lc):
				for rn in self.lr_graph[amplicon_idx].concordant_edges[ci][9]:
					if rn not in self.large_indel_alignments and rn not in self.chimeric_alignments:
						concordant_reads[rn] = amplicon_idx
			logging.debug("#TIME " + '%.4f\t' %(time.time() - start_time) + 
					"There are %d concordant reads within amplicon intervals in amplicon %d." %(len(concordant_reads), amplicon_idx + 1))
			for aint in self.amplicon_intervals:
				if amplicon_idx != self.ccid2id[aint[3]] - 1:
					continue
				for read in self.lr_bamfh.fetch(aint[0], aint[1], aint[2] + 1):
					rn = read.query_name
					q = read.mapq
					if q >= 20 and rn in concordant_reads:
						path = alignment_to_path(self.lr_graph[amplicon_idx], [read.reference_name, read.reference_start, read.reference_end])
						if len(path) > 5 and valid_path(self.lr_graph[amplicon_idx], path):
							if path in self.path_constraints[amplicon_idx][0]:
								pci = self.path_constraints[amplicon_idx][0].index(path)
								self.path_constraints[amplicon_idx][1][pci] += 1
							elif path[::-1] in self.path_constraints[amplicon_idx][0]:
								pci = self.path_constraints[amplicon_idx][0].index(path[::-1])
								self.path_constraints[amplicon_idx][1][pci] += 1
							else: 
								self.path_constraints[amplicon_idx][0].append(path)
								self.path_constraints[amplicon_idx][1].append(1)
								self.path_constraints[amplicon_idx][2].append(concordant_reads[rn])		
			logging.debug("#TIME " + '%.4f\t' %(time.time() - start_time) + "There are %d distinct subpaths in total in amplicon %d." 
					%(len(self.path_constraints[amplicon_idx][0]), amplicon_idx + 1))


	def cycle_decomposition(self, alpha = 0.01, p_total_weight = 0.9, resolution = 0.1, num_threads = -1, postprocess = 0, \
				time_limit = 7200, model_prefix = ""):
		"""
		Caller for cycle decomposition functions
		"""
		for amplicon_idx in range(len(self.lr_graph)):
			max_seq_repeat_amplicon = self.lr_graph[amplicon_idx].infer_max_seq_repeat()
			lseg = len(self.lr_graph[amplicon_idx].sequence_edges)
			lc = len(self.lr_graph[amplicon_idx].concordant_edges)
			ld = len(self.lr_graph[amplicon_idx].discordant_edges)
			lsrc = len(self.lr_graph[amplicon_idx].source_edges)
			
			total_weights = 0.0
			for sseg in self.lr_graph[amplicon_idx].sequence_edges:
				total_weights += sseg[7] * sseg[-1]
			logging.info("#TIME " + '%.4f\t' %(time.time() - start_time) + "Begin cycle decomposition for amplicon %d." %(amplicon_idx + 1))
			logging.info("#TIME " + '%.4f\t' %(time.time() - start_time) + "Total CN weights = %f." %total_weights)

			self.longest_path_constraints[amplicon_idx] = longest_path_dict(self.path_constraints[amplicon_idx])
			logging.info("#TIME " + '%.4f\t' %(time.time() - start_time) + 
					"Total num maximal subpath constraints = %d." %len(self.longest_path_constraints[amplicon_idx][0]))
			for pathi in self.longest_path_constraints[amplicon_idx][1]:
				logging.debug("#TIME " + '%.4f\t' %(time.time() - start_time) + 
						"\tSubpath constraints %d = %s" %(pathi, self.path_constraints[amplicon_idx][0][pathi]))

			k = max(10, ld // 2) # Initial num cycles/paths
			logging.info("#TIME " + '%.4f\t' %(time.time() - start_time) + "Total num initial cycles / paths = %d." %k)
			nnodes = len(self.lr_graph[amplicon_idx].nodes) # Does not include s and t
			node_order = dict()
			ni_ = 0
			for node in self.lr_graph[amplicon_idx].nodes.keys():
				node_order[node] = ni_
				ni_ += 1
			nedges = lseg + lc + ld + 2 * lsrc + 2 * len(self.lr_graph[amplicon_idx].endnodes)
			if nedges < k:
				k = nedges
				logging.info("#TIME " + '%.4f\t' %(time.time() - start_time) + "Reset num cycles/paths to %d." %k)
			sol_flag = 0
			while k <= nedges:
				if nedges > 100 or (3 * k + 3 * k * nedges + 2 * k * nnodes + k * len(self.longest_path_constraints[amplicon_idx][0])) >= 10000:
					total_cycle_weights_init, total_path_satisfied_init, cycles_init, cycle_weights_init, path_constraints_satisfied_init = maximize_weights_greedy(amplicon_idx + 1, \
						self.lr_graph[amplicon_idx], total_weights, node_order, self.longest_path_constraints[amplicon_idx][0], \
						alpha, max_seq_repeat_amplicon, p_total_weight, resolution, 0.005, 0.9, num_threads, postprocess, time_limit, model_prefix)
					logging.info("#TIME " + '%.4f\t' %(time.time() - start_time) + "Completed greedy cycle decomposition.")
					logging.info("#TIME " + '%.4f\t' %(time.time() - start_time) + "\tNum cycles = %d; num paths = %d." %(len(cycles_init[0]), len(cycles_init[1])))
					logging.info("#TIME " + '%.4f\t' %(time.time() - start_time) + "\tTotal length weighted CN = %f/%f." %(total_cycle_weights_init, total_weights))
					logging.info("#TIME " + '%.4f\t' %(time.time() - start_time) + "\tTotal num subpath constraints satisfied = %d/%d." %(total_path_satisfied_init, len(self.longest_path_constraints[amplicon_idx][0])))
					if postprocess == 1:
						status_post, total_cycle_weights_post, total_path_satisfied_post, cycles_post, cycle_weights_post, path_constraints_satisfied_post = minimize_cycles_post(amplicon_idx + 1, \
							self.lr_graph[amplicon_idx], total_weights, node_order, self.longest_path_constraints[amplicon_idx][0], [cycles_init, cycle_weights_init, \
							path_constraints_satisfied_init], max_seq_repeat_amplicon, min(total_cycle_weights_init / total_weights * 0.9999, p_total_weight), resolution, num_threads, time_limit, model_prefix)
						logging.info("#TIME " + '%.4f\t' %(time.time() - start_time) + "Completed postprocessing of the greedy solution.")
						logging.info("#TIME " + '%.4f\t' %(time.time() - start_time) + "\tNum cycles = %d; num paths = %d." %(len(cycles_post[0]), len(cycles_post[1])))
						logging.info("#TIME " + '%.4f\t' %(time.time() - start_time) + "\tTotal length weighted CN = %f/%f." %(total_cycle_weights_post, total_weights))
						logging.info("#TIME " + '%.4f\t' %(time.time() - start_time) + "\tTotal num subpath constraints satisfied = %d/%d." %(total_path_satisfied_post, len(self.longest_path_constraints[amplicon_idx][0])))
						self.cycles[amplicon_idx] = cycles_post
						self.cycle_weights[amplicon_idx] = cycle_weights_post
						self.path_constraints_satisfied[amplicon_idx] = path_constraints_satisfied_post
					else:
						self.cycles[amplicon_idx] = cycles_init
						self.cycle_weights[amplicon_idx] = cycle_weights_init
						self.path_constraints_satisfied[amplicon_idx] = path_constraints_satisfied_init
					sol_flag = 1
					break 
				else:
					status_, total_cycle_weights_, total_path_satisfied_, cycles_, cycle_weights_, path_constraints_satisfied_ =  minimize_cycles(amplicon_idx + 1, \
						self.lr_graph[amplicon_idx], k, total_weights, node_order, self.longest_path_constraints[amplicon_idx][0], \
						max_seq_repeat_amplicon, p_total_weight, 0.9, num_threads, time_limit, model_prefix)
					if status_ == GRB.INFEASIBLE:
						logging.info("#TIME " + '%.4f\t' %(time.time() - start_time) + "Cycle decomposition is infeasible.")
						logging.info("#TIME " + '%.4f\t' %(time.time() - start_time) + "Doubling k from %d to %d." %(k, k * 2))
						k *= 2
					else:
						logging.info("#TIME " + '%.4f\t' %(time.time() - start_time) + "Completed cycle decomposition with k = %d." %k)
						logging.info("#TIME " + '%.4f\t' %(time.time() - start_time) + "\tNum cycles = %d; num paths = %d." %(len(cycles_[0]), len(cycles_[1])))
						logging.info("#TIME " + '%.4f\t' %(time.time() - start_time) + "\tTotal length weighted CN = %f/%f." %(total_cycle_weights_, total_weights))
						logging.info("#TIME " + '%.4f\t' %(time.time() - start_time) + "\tTotal num subpath constraints satisfied = %d/%d." %(total_path_satisfied_, len(self.longest_path_constraints[amplicon_idx][0])))
						self.cycles[amplicon_idx] = cycles_
						self.cycle_weights[amplicon_idx] = cycle_weights_
						self.path_constraints_satisfied[amplicon_idx] = path_constraints_satisfied_
						sol_flag = 1
						break
			if sol_flag == 0:
				logging.info("#TIME " + '%.4f\t' %(time.time() - start_time) + "Cycle decomposition is infeasible, switch to greedy cycle decomposition.")
				total_cycle_weights_init, total_path_satisfied_init, cycles_init, cycle_weights_init, path_constraints_satisfied_init = maximize_weights_greedy(amplicon_idx + 1, \
					self.lr_graph[amplicon_idx], total_weights, node_order, self.longest_path_constraints[amplicon_idx][0], \
					alpha, max_seq_repeat_amplicon, p_total_weight, resolution, 0.005, 0.9, num_threads, postprocess, time_limit, model_prefix)
				logging.info("#TIME " + '%.4f\t' %(time.time() - start_time) + "Completed greedy cycle decomposition.")
				logging.info("#TIME " + '%.4f\t' %(time.time() - start_time) + "\tNum cycles = %d; num paths = %d." %(len(cycles_init[0]), len(cycles_init[1])))
				logging.info("#TIME " + '%.4f\t' %(time.time() - start_time) + "\tTotal length weighted CN = %f/%f." %(total_cycle_weights_init, total_weights))
				logging.info("#TIME " + '%.4f\t' %(time.time() - start_time) + "\tTotal num subpath constraints satisfied = %d/%d." %(total_path_satisfied_init, len(self.longest_path_constraints[amplicon_idx][0])))
				if postprocess == 1:
					status_post, total_cycle_weights_post, total_path_satisfied_post, cycles_post, cycle_weights_post, path_constraints_satisfied_post = minimize_cycles_post(amplicon_idx + 1, \
						self.lr_graph[amplicon_idx], total_weights, node_order, self.longest_path_constraints[amplicon_idx][0], [cycles_init, cycle_weights_init, \
						path_constraints_satisfied_init], max_seq_repeat_amplicon, min(total_cycle_weights_init / total_weights * 0.9999, p_total_weight), resolution, num_threads, time_limit, model_prefix)
					logging.info("#TIME " + '%.4f\t' %(time.time() - start_time) + "Completed postprocessing of the greedy solution.")
					logging.info("#TIME " + '%.4f\t' %(time.time() - start_time) + "\tNum cycles = %d; num paths = %d." %(len(cycles_post[0]), len(cycles_post[1])))
					logging.info("#TIME " + '%.4f\t' %(time.time() - start_time) + "\tTotal length weighted CN = %f/%f." %(total_cycle_weights_post, total_weights))
					logging.info("#TIME " + '%.4f\t' %(time.time() - start_time) + "\tTotal num subpath constraints satisfied = %d/%d." %(total_path_satisfied_post, len(self.longest_path_constraints[amplicon_idx][0])))
					self.cycles[amplicon_idx] = cycles_post
					self.cycle_weights[amplicon_idx] = cycle_weights_post
					self.path_constraints_satisfied[amplicon_idx] = path_constraints_satisfied_post
				else:
					self.cycles[amplicon_idx] = cycles_init
					self.cycle_weights[amplicon_idx] = cycle_weights_init
					self.path_constraints_satisfied[amplicon_idx] = path_constraints_satisfied_init			


	def output_cycles(self, cycle_file_prefix, output_all_paths = False):
		"""
		Write the result from cycle decomposition into *.cycles files
		"""
		for amplicon_idx in range(len(self.lr_graph)):
			logging.info("#TIME " + '%.4f\t' %(time.time() - start_time) + "Output cycles for amplicon %d." %(amplicon_idx + 1))
			fp = open(cycle_file_prefix + "_amplicon" + str(amplicon_idx + 1) + "_cycles.txt", 'w')
			interval_num = 1
			ai_amplicon = [ai for ai in self.amplicon_intervals if self.ccid2id[ai[3]] == amplicon_idx + 1]
			ai_amplicon = sorted(ai_amplicon, key = lambda ai: (global_names.chr_idx[ai[0]], ai[1]))
			for ai in ai_amplicon:
				fp.write("Interval\t%d\t%s\t%d\t%d\n" %(interval_num, ai[0], ai[1], ai[2]))
				interval_num += 1
			fp.write("List of cycle segments\n")
			for seqi in range(len(self.lr_graph[amplicon_idx].sequence_edges)):
				sseg = self.lr_graph[amplicon_idx].sequence_edges[seqi]
				fp.write("Segment\t%d\t%s\t%d\t%d\n" %(seqi + 1, sseg[0], sseg[1], sseg[2]))
			if output_all_paths:
				fp.write("List of all subpath constraints\n")
				for pathi in range(len(self.path_constraints[amplicon_idx][0])):
					fp.write("Path constraint\t%d\t" %(pathi + 1))
					path_ = self.path_constraints[amplicon_idx][0][pathi]
					if path_[0][1] > path_[-1][1]:
						path_ = path_[::-1]
					for i in range(len(path_)):
						if i % 4 == 0:
							if i < len(path_) - 1:
								if path_[i + 1][2] == '+':
									fp.write("%d+," %(path_[i][1] + 1))
								else:
									fp.write("%d-," %(path_[i][1] + 1))
							else:
								if path_[i - 1][2] == '+':
									fp.write("%d-\t" %(path_[i][1] + 1))
								else:
									fp.write("%d+\t" %(path_[i][1] + 1))
					fp.write("Support=%d\n" %(self.path_constraints[amplicon_idx][1][pathi]))
			else:
				fp.write("List of longest subpath constraints\n")
				path_constraint_indices_ = []
				for paths in (self.path_constraints_satisfied[amplicon_idx][0] + self.path_constraints_satisfied[amplicon_idx][1]):
					for pathi in paths:
						if pathi not in path_constraint_indices_:
							path_constraint_indices_.append(pathi)
				for constraint_i in range(len(self.longest_path_constraints[amplicon_idx][1])):
					fp.write("Path constraint\t%d\t" %(constraint_i + 1))
					pathi = self.longest_path_constraints[amplicon_idx][1][constraint_i]
					path_ = self.path_constraints[amplicon_idx][0][pathi]
					if path_[0][1] > path_[-1][1]:
						path_ = path_[::-1]
					for i in range(len(path_)):
						if i % 4 == 0:
							if i < len(path_) - 1:
								if path_[i + 1][2] == '+':
									fp.write("%d+," %(path_[i][1] + 1))
								else:
									fp.write("%d-," %(path_[i][1] + 1))
							else:
								if path_[i - 1][2] == '+':
									fp.write("%d-\t" %(path_[i][1] + 1))
								else:
									fp.write("%d+\t" %(path_[i][1] + 1))
					fp.write("Support=%d\t" %(self.longest_path_constraints[amplicon_idx][2][constraint_i]))
					if constraint_i in path_constraint_indices_:
						fp.write("Satisfied\n")
					else:
						fp.write("Unsatisfied\n")

			# sort cycles according to weights
			cycle_indices = sorted([(0, i) for i in range(len(self.cycle_weights[amplicon_idx][0]))] + [(1, i) for i in range(len(self.cycle_weights[amplicon_idx][1]))], 
						key = lambda item: self.cycle_weights[amplicon_idx][item[0]][item[1]], reverse = True)
			for cycle_i in cycle_indices: 
				cycle_edge_list = []
				if cycle_i[0] == 0: # cycles
					logging.debug("#TIME " + '%.4f\t' %(time.time() - start_time) + "\tTraversing next cycle, CN = %f." %self.cycle_weights[amplicon_idx][cycle_i[0]][cycle_i[1]])
					path_constraints_satisfied_cycle = []
					path_constraints_support_cycle = []
					for pathi in self.path_constraints_satisfied[amplicon_idx][cycle_i[0]][cycle_i[1]]:
						pathi_ = self.longest_path_constraints[amplicon_idx][1][pathi]
						path_constraints_satisfied_cycle.append(self.path_constraints[amplicon_idx][0][pathi_])
						path_constraints_support_cycle.append(self.longest_path_constraints[amplicon_idx][2][pathi])
					cycle_seg_list = eulerian_cycle_t(self.lr_graph[amplicon_idx], self.cycles[amplicon_idx][cycle_i[0]][cycle_i[1]], \
						path_constraints_satisfied_cycle, path_constraints_support_cycle)
					assert cycle_seg_list[0] == cycle_seg_list[-1]
					fp.write("Cycle=%d;" %(cycle_indices.index(cycle_i) + 1))
					fp.write("Copy_count=%s;" %str(self.cycle_weights[amplicon_idx][cycle_i[0]][cycle_i[1]]))
					fp.write("Segments=")
					for segi in range(len(cycle_seg_list) - 2):
						fp.write("%d%s," %(int(cycle_seg_list[segi][:-1]), cycle_seg_list[segi][-1]))
					fp.write("%d%s" %(int(cycle_seg_list[-2][:-1]), cycle_seg_list[-2][-1]))
					if not output_all_paths:
						fp.write(";Path_constraints_satisfied=")
						for pathi in range(len(self.path_constraints_satisfied[amplicon_idx][cycle_i[0]][cycle_i[1]]) - 1):
							fp.write("%d," %(self.path_constraints_satisfied[amplicon_idx][cycle_i[0]][cycle_i[1]][pathi] + 1))
						if len(self.path_constraints_satisfied[amplicon_idx][cycle_i[0]][cycle_i[1]]) > 0:
							fp.write("%d\n" %(self.path_constraints_satisfied[amplicon_idx][cycle_i[0]][cycle_i[1]][-1] + 1))
						else:
							fp.write("\n")
					else:
						fp.write("\n")
				else: # paths
					logging.debug("#TIME " + '%.4f\t' %(time.time() - start_time) + "\tTraversing next path, CN = %f." %self.cycle_weights[amplicon_idx][cycle_i[0]][cycle_i[1]])
					path_constraints_satisfied_path = []
					path_constraints_support_path = []
					for pathi in self.path_constraints_satisfied[amplicon_idx][cycle_i[0]][cycle_i[1]]:
						pathi_ = self.longest_path_constraints[amplicon_idx][1][pathi]
						path_constraints_satisfied_path.append(self.path_constraints[amplicon_idx][0][pathi_])
						path_constraints_support_path.append(self.longest_path_constraints[amplicon_idx][2][pathi])
					cycle_seg_list = eulerian_path_t(self.lr_graph[amplicon_idx], self.cycles[amplicon_idx][cycle_i[0]][cycle_i[1]], \
						path_constraints_satisfied_path, path_constraints_support_path)
					fp.write("Cycle=%d;" %(cycle_indices.index(cycle_i) + 1))
					fp.write("Copy_count=%s;" %str(self.cycle_weights[amplicon_idx][cycle_i[0]][cycle_i[1]]))
					fp.write("Segments=0+,")
					for segi in range(len(cycle_seg_list) - 1):
						fp.write("%d%s," %(int(cycle_seg_list[segi][:-1]), cycle_seg_list[segi][-1]))
					fp.write("%d%s,0-" %(int(cycle_seg_list[-1][:-1]), cycle_seg_list[-1][-1]))
					if not output_all_paths:
						fp.write(";Path_constraints_satisfied=")
						for pathi in range(len(self.path_constraints_satisfied[amplicon_idx][cycle_i[0]][cycle_i[1]]) - 1):
							fp.write("%d," %(self.path_constraints_satisfied[amplicon_idx][cycle_i[0]][cycle_i[1]][pathi] + 1))
						if len(self.path_constraints_satisfied[amplicon_idx][cycle_i[0]][cycle_i[1]]) > 0:
							fp.write("%d\n" %(self.path_constraints_satisfied[amplicon_idx][cycle_i[0]][cycle_i[1]][-1] + 1))
						else:
							fp.write("\n")
					else:
						fp.write("\n")
			fp.close()


	def closebam(self):
		"""
		Close the short read and long read bam file
		"""
		self.lr_bamfh.close()


if __name__ == '__main__':
	global_names.TSTART = start_time
	parser = argparse.ArgumentParser(description = "Long read only amplicon reconstruction pipeline.")
	parser.add_argument("--lr_bam", help = "Sorted indexed (long read) bam file.", required = True)
	parser.add_argument("--seed", help = "File including seed intervals.", required = True)
	parser.add_argument("--output_prefix", help = "Prefix of output files.", required = True)
	parser.add_argument("--cnseg", help = "Long read CNV segmentation file.", required = True)
	parser.add_argument("--output_bp", help = "If specified, only output the list of breakpoints.", action = 'store_true')
	parser.add_argument("--output_all_path_constraints", help = "If specified, output all path constraints in *.cycles file.", action = 'store_true')
	parser.add_argument("--cycle_decomp_alpha", help = "Parameter used to balance CN weight and path constraints in greedy cycle extraction.", type = float)
	parser.add_argument("--cycle_decomp_time_limit", help = "Maximum running time (in seconds) reserved for integer program solvers.", type = int)
	parser.add_argument("--cycle_decomp_threads", help = "Number of threads reserved for integer program solvers.", type = int)
	parser.add_argument("--postprocess_greedy_sol", help = "Postprocess the cycles/paths returned in greedy cycle extraction.", action = 'store_true')
	parser.add_argument("--log_fn", help = "Name of log file.")
	args = parser.parse_args()

	log_fn = "infer_breakpoint_graph.log"
	if args.log_fn:
		log_fn = args.log_fn
	logging.basicConfig(filename = log_fn, filemode = 'w', level = logging.DEBUG, 
			format = '[%(name)s:%(levelname)s]\t%(message)s')
	logging.info("Python version " + sys.version + "\n")
	commandstring = 'Commandline: '
	for arg in sys.argv:
		if ' ' in arg:
			commandstring += '"{}" '.format(arg)
		else:
			commandstring += "{} ".format(arg)
	logging.info("#TIME " + '%.4f\t' %(time.time() - start_time) + commandstring)

	b2bn = bam_to_breakpoint_nanopore(args.lr_bam, args.seed)
	logging.info("#TIME " + '%.4f\t' %(time.time() - start_time) + "Opened LR bam files.")
	b2bn.read_cns(args.cnseg)
	logging.info("#TIME " + '%.4f\t' %(time.time() - start_time) + "Completed parsing CN segment files.")
	b2bn.fetch()
	logging.info("#TIME " + '%.4f\t' %(time.time() - start_time) + "Completed fetching reads containing breakpoints.")
	b2bn.hash_alignment_to_seg()
	logging.info("#TIME " + '%.4f\t' %(time.time() - start_time) + "Completed hashing chimeric reads to CN segments.")
	b2bn.find_amplicon_intervals()
	logging.info("#TIME " + '%.4f\t' %(time.time() - start_time) + "Completed finding amplicon intervals.")
	b2bn.find_smalldel_breakpoints()
	logging.info("#TIME " + '%.4f\t' %(time.time() - start_time) + "Completed finding small del breakpoints.")
	b2bn.find_breakpoints()
	logging.info("#TIME " + '%.4f\t' %(time.time() - start_time) + "Completed finding all discordant breakpoints.")
	if args.output_bp:
		b2bn.build_graph()
		logging.info("#TIME " + '%.4f\t' %(time.time() - start_time) + "Breakpoint graph built for all amplicons.")
		for gi in range(len(b2bn.lr_graph)):
			bp_stats_i = []
			for de in b2bn.lr_graph[gi].discordant_edges:
				for bpi in range(len(b2bn.new_bp_list)):
					bp_ = b2bn.new_bp_list[bpi]
					if de[0] == bp_[0] and de[1] == bp_[1] and de[2] == bp_[2] and \
						de[3] == bp_[3] and de[4] == bp_[4] and de[5] == bp_[5]:
						bp_stats_i.append(b2bn.new_bp_stats[bpi])
						break
			output_breakpoint_info_lr(b2bn.lr_graph[gi], args.output_prefix + "_amplicon" + str(gi + 1) + "_breakpoints.txt", bp_stats_i)
		logging.info("#TIME " + '%.4f\t' %(time.time() - start_time) + 
				"Wrote breakpoint information, for all amplicons, to %s." %(args.output_prefix + '_amplicon*_breakpoints.txt'))
	else:
		#b2bn.find_cn_breakpoints()
		#logging.info("#TIME " + '%.4f\t' %(time.time() - start_time) + "Completed finding breakpoints corresponding to CN changes.")
		b2bn.build_graph()
		logging.info("#TIME " + '%.4f\t' %(time.time() - start_time) + "Breakpoint graph built for all amplicons.")
		b2bn.assign_cov()
		logging.info("#TIME " + '%.4f\t' %(time.time() - start_time) + "Fetched read coverage for all sequence and concordant edges.")
		for gi in range(len(b2bn.lr_graph)):
			b2bn.lr_graph[gi].compute_cn_lr(b2bn.normal_cov)
		logging.info("#TIME " + '%.4f\t' %(time.time() - start_time) + "Computed CN for all edges.")
		for gi in range(len(b2bn.lr_graph)):
			output_breakpoint_graph_lr(b2bn.lr_graph[gi], args.output_prefix + "_amplicon" + str(gi + 1) + "_graph.txt")
		logging.info("#TIME " + '%.4f\t' %(time.time() - start_time) + "Wrote breakpoint graph for all complicons to %s." %(args.output_prefix + '_amplicon*_graph.txt'))
		b2bn.compute_path_constraints()
		logging.info("#TIME " + '%.4f\t' %(time.time() - start_time) + "Computed all subpath constraints.")
		alpha_ = 0.01
		postprocess_ = 0
		nthreads = -1
		time_limit_ = 7200
		if args.cycle_decomp_alpha:
			alpha_ = args.cycle_decomp_alpha
		if args.postprocess_greedy_sol:
			postprocess_ = 1
		if args.cycle_decomp_threads:
			nthreads = args.cycle_decomp_threads
		if args.cycle_decomp_time_limit:
			time_limit_ = args.cycle_decomp_time_limit
		b2bn.cycle_decomposition(alpha = alpha_, num_threads = nthreads, postprocess = postprocess_, time_limit = time_limit_, model_prefix = args.output_prefix)
		logging.info("#TIME " + '%.4f\t' %(time.time() - start_time) + "Completed cycle decomposition for all amplicons.")
		if args.output_all_path_constraints:
			b2bn.output_cycles(args.output_prefix, output_all_paths = True)
		else:
			b2bn.output_cycles(args.output_prefix)
		logging.info("#TIME " + '%.4f\t' %(time.time() - start_time) + "Wrote cycles for all complicons to %s." %(args.output_prefix + '_amplicon*_cycles.txt'))
		
	b2bn.closebam()
	logging.info("#TIME " + '%.4f\t' %(time.time() - start_time) + "Total runtime.")
