# Supplementary material for: CoRAL accurately resolves extrachromosomal DNA genome structures with long-read sequencing
Source: Genome Res. 2024 Sep;34(9):1344–54. doi: 10.1101/gr.279131.124 (PMC11529860; doi:10.1101/gr.279131.124)
Supplement: Supplement 4 [file Supplemental_Code.zip › Supplemental_Code/src/path_constraints.py]

"""
Functions used for constructing subpath constraints
"""
from breakpoint_utilities import *


edge_type_to_index = {'s': 0, 'c': 1, 'd': 2}


def valid_path(g, path):
	"""
	Check if the input subpath constraint is valid in graph g
	A valid path must be an alternating sequence of nodes and edges;
		consist of >= 3 sequence edges; 
		start and end with sequence edges.
		edges must alternate between sequence edges and breakpoint (concordant or discordant) edges

	g: breakpoint graph (object)
	path: a list of alternating nodes and edges

	Returns: True/False
	"""
	if len(path) <= 3 or len(path) % 2 == 0:
		return False
	if path[0][0] != 's' or path[-1][0] != 's':
		return False
	for i in range(len(path)):
		if i % 2 == 0:
			if len(path[i]) != 2:
				return False
		else:
			if len(path[i]) != 3:
				return False
			e1 = path[i - 1]
			e2 = path[i + 1]
			try:
				if (e1[0] == 's' and e2[0] == 's') or (e1[0] != 's' and e2[0] != 's'):
					return False
				if e1[1] not in g.nodes[path[i]][edge_type_to_index[e1[0]]]:
					return False
				if e2[1] not in g.nodes[path[i]][edge_type_to_index[e2[0]]]:
					return False
			except:
				return False
	return True


def alignment_to_path(g, rint, min_overlap = 500):
	"""
	Traverse through the input breakpoint graph to convert a single alignment to a path
	
	g: breakpoint graph (object)
	rint: alignment interval on the reference genome
	min_overlap: required overlap (in bp) between the alignment and the first/last sequence edge in the resulting path,
		default value is 500bp

	Returns: the resulting path as a list of alternating nodes and edges
	"""
	seq_edge_list = []
	for segi in range(len(g.sequence_edges)):
		sseg = g.sequence_edges[segi]
		if interval_overlap(rint, sseg):
			seq_edge_list.append(segi)
	if len(seq_edge_list) == 0:
		return []
	seq_edge_list = sorted(seq_edge_list, key = lambda item: g.sequence_edges[item][1])
	segi0 = seq_edge_list[0]
	if len(seq_edge_list) > 1 and min(g.sequence_edges[segi0][2], rint[2]) - max(g.sequence_edges[segi0][1], rint[1]) < min_overlap:
		del seq_edge_list[0]
	segi0 = seq_edge_list[0]
	while len(seq_edge_list) > 1 and g.sequence_edges[segi0][7] < min_overlap:
		del seq_edge_list[0]
		segi0 = seq_edge_list[0]
	segi0 = seq_edge_list[-1]
	if len(seq_edge_list) > 1 and min(g.sequence_edges[segi0][2], rint[2]) - max(g.sequence_edges[segi0][1], rint[1]) < min_overlap: # need to parameterize this
		del seq_edge_list[-1]
	segi0 = seq_edge_list[-1]
	while len(seq_edge_list) > 1 and g.sequence_edges[segi0][7] < min_overlap:
		del seq_edge_list[-1]
		segi0 = seq_edge_list[-1]
	if len(seq_edge_list) <= 2:
		return []
	segi0 = seq_edge_list[0]
	node1 = (g.sequence_edges[segi0][0], g.sequence_edges[segi0][1], '-')
	segi0 = seq_edge_list[-1]
	node2 = (g.sequence_edges[segi0][0], g.sequence_edges[segi0][2], '+')
	path_ = traverse_through_sequence_edge(g, node1, node2)[1:-1] 
	return path_


def chimeric_alignment_to_path_l(g, rints, ai, bp_node, min_overlap = 500):
	"""
	Given a breakpoint graph, a list of consecutive alignments, and an end node,
		return a traversal from the alignment indexed at ai to the end node

	g: breakpoint graph (object)
	rints: alignment intervals on the reference genome
	ai: index of the starting alignment
	bp_node: end node
	min_overlap: required overlap (in bp) between the alignment and the first/last sequence edge in the resulting path,
		default value is 500bp

	Returns: the resulting path as a list of alternating nodes and edges
		note that the resulting path (additionally) starts with a node
	"""
	al = rints[ai]
	seq_edge_list = []
	for segi in range(len(g.sequence_edges)):
		sseg = g.sequence_edges[segi]
		if al[-1] == '+':
			if interval_overlap(al, sseg):
				seq_edge_list.append([segi, '+'])
		else:
			if interval_overlap([al[0], al[2], al[1]], sseg):
				seq_edge_list.append([segi, '-'])
	if len(seq_edge_list) == 0:
		return []
	if seq_edge_list[0][1] == '+':
		seq_edge_list = sorted(seq_edge_list, key = lambda item: g.sequence_edges[item[0]][1])
		segi0 = seq_edge_list[0][0]
		if len(seq_edge_list) > 1 and min(g.sequence_edges[segi0][2], al[2]) - max(g.sequence_edges[segi0][1], al[1]) < min_overlap:
			del seq_edge_list[0]
		segi0 = seq_edge_list[0][0]
		while len(seq_edge_list) > 0 and g.sequence_edges[segi0][7] < min_overlap:
			del seq_edge_list[0]
			if len(seq_edge_list) > 0:
				segi0 = seq_edge_list[0][0]
		# check if the rightmost node connects to the breakpoint edge at index edi 
		while len(seq_edge_list) > 0:
			segi_last = seq_edge_list[-1][0]
			rnode = (g.sequence_edges[segi_last][0], g.sequence_edges[segi_last][2], '+')
			if rnode != bp_node:
				del seq_edge_list[-1]
			else:
				break
	else:
		seq_edge_list = sorted(seq_edge_list, key = lambda item: g.sequence_edges[item[0]][1], reverse = True)
		segi0 = seq_edge_list[0][0]
		if len(seq_edge_list) > 1 and min(g.sequence_edges[segi0][2], al[1]) - max(g.sequence_edges[segi0][1], al[2]) < min_overlap:
			del seq_edge_list[0]
		segi0 = seq_edge_list[0][0]
		while len(seq_edge_list) > 0 and g.sequence_edges[segi0][7] < min_overlap:
			del seq_edge_list[0]
			if len(seq_edge_list) > 0:
				segi0 = seq_edge_list[0][0]
		# check if the rightmost node connects to the breakpoint edge at index edi 
		while len(seq_edge_list) > 0:
			segi_last = seq_edge_list[-1][0]
			rnode = (g.sequence_edges[segi_last][0], g.sequence_edges[segi_last][1], '-')
			if rnode != bp_node:
				del seq_edge_list[-1]
			else:
				break
	if len(seq_edge_list) == 0:
		return []
	path_l = []
	for si in range(0, len(seq_edge_list)):
		path_l.append(('s', seq_edge_list[si][0]))
		if seq_edge_list[si][1] == '+':
			path_l.append((g.sequence_edges[seq_edge_list[si][0]][0], g.sequence_edges[seq_edge_list[si][0]][2], '+'))
		else:
			path_l.append((g.sequence_edges[seq_edge_list[si][0]][0], g.sequence_edges[seq_edge_list[si][0]][1], '-'))
		if si < len(seq_edge_list) - 1 and seq_edge_list[si][1] == '+':
			if g.sequence_edges[seq_edge_list[si][0]][2] + 1 == g.sequence_edges[seq_edge_list[si + 1][0]][1]:
				for ci in range(len(g.concordant_edges)):
					if g.concordant_edges[ci][0] == g.sequence_edges[seq_edge_list[si][0]][0] and \
						g.sequence_edges[seq_edge_list[si][0]][2] == g.concordant_edges[ci][1] and \
						g.sequence_edges[seq_edge_list[si + 1][0]][1] == g.concordant_edges[ci][4]:
						path_l.append(('c', ci))
						path_l.append((g.sequence_edges[seq_edge_list[si][0]][0], g.sequence_edges[seq_edge_list[si + 1][0]][1], '-'))
						break
		if si < len(seq_edge_list) - 1 and seq_edge_list[si][1] == '-':
			if g.sequence_edges[seq_edge_list[si][0]][1] - 1 == g.sequence_edges[seq_edge_list[si + 1][0]][2]:
				for ci in range(len(g.concordant_edges)):
					if g.concordant_edges[ci][0] == g.sequence_edges[seq_edge_list[si][0]][0] and \
						g.sequence_edges[seq_edge_list[si + 1][0]][2] == g.concordant_edges[ci][1] and \
						g.sequence_edges[seq_edge_list[si][0]][1] == g.concordant_edges[ci][4]:
						path_l.append(('c', ci))
						path_l.append((g.sequence_edges[seq_edge_list[si][0]][0], g.sequence_edges[seq_edge_list[si + 1][0]][2], '+'))
						break
	return path_l


def chimeric_alignment_to_path_r(g, rints, ai, bp_node, min_overlap = 500):
	"""
	Given a breakpoint graph, a list of consecutive alignments, and a start node,
		return a traversal from the starting node to the alignment indexed at ai 

	g: breakpoint graph (object)
	rints: alignment intervals on the reference genome
	ai: index of the end alignment
	bp_node: start node
	min_overlap: required overlap (in bp) between the alignment and the first/last sequence edge in the resulting path,
		default value is 500bp

	Returns: the resulting path as a list of alternating nodes and edges
		note that the resulting path (additionally) ends with a node
	"""
	ar = rints[ai]
	seq_edge_list = []
	for segi in range(len(g.sequence_edges)):
		sseg = g.sequence_edges[segi]
		if ar[-1] == '+':
			if interval_overlap(ar, sseg):
				seq_edge_list.append([segi, '+'])
		else:
			if interval_overlap([ar[0], ar[2], ar[1]], sseg):
				seq_edge_list.append([segi, '-'])
	if len(seq_edge_list) == 0:
		return []
	if seq_edge_list[0][1] == '+':
		seq_edge_list = sorted(seq_edge_list, key = lambda item: g.sequence_edges[item[0]][1])
		segi1 = seq_edge_list[-1][0]
		if min(g.sequence_edges[segi1][2], ar[2]) - max(g.sequence_edges[segi1][1], ar[1]) < 500: # need to parameterize this
			del seq_edge_list[-1]
		if len(seq_edge_list) == 0:
			return []
		segi1 = seq_edge_list[-1][0]
		while len(seq_edge_list) > 0 and g.sequence_edges[segi1][7] < 500:
			del seq_edge_list[-1]
			if len(seq_edge_list) > 0:
				segi1 = seq_edge_list[-1][0]
		# check if the leftmost node connects to the breakpoint edge at index edi 
		while len(seq_edge_list) > 0:
			segi_last = seq_edge_list[0][0]
			lnode = (g.sequence_edges[segi_last][0], g.sequence_edges[segi_last][1], '-')
			if lnode != bp_node:
				del seq_edge_list[0]
			else:
				break
	else:
		seq_edge_list = sorted(seq_edge_list, key = lambda item: g.sequence_edges[item[0]][1], reverse = True)
		segi1 = seq_edge_list[-1][0]
		if min(g.sequence_edges[segi1][2], ar[1]) - max(g.sequence_edges[segi1][1], ar[2]) < 500: # need to parameterize this
			del seq_edge_list[-1]
		if len(seq_edge_list) == 0:
			return []
		segi1 = seq_edge_list[-1][0]
		while len(seq_edge_list) > 0 and g.sequence_edges[segi1][7] < 500:
			del seq_edge_list[-1]
			if len(seq_edge_list) > 0:
				segi1 = seq_edge_list[-1][0]
		while len(seq_edge_list) > 0:
			segi_last = seq_edge_list[0][0]
			lnode = (g.sequence_edges[segi_last][0], g.sequence_edges[segi_last][2], '+')
			if lnode != bp_node:
				del seq_edge_list[0]
			else:
				break
	if len(seq_edge_list) == 0:
		return []			
	path_r = []
	for si in range(0, len(seq_edge_list)):
		if seq_edge_list[si][1] == '+':
			path_r.append((g.sequence_edges[seq_edge_list[si][0]][0], g.sequence_edges[seq_edge_list[si][0]][1], '-'))
		else:
			path_r.append((g.sequence_edges[seq_edge_list[si][0]][0], g.sequence_edges[seq_edge_list[si][0]][2], '+'))
		path_r.append(('s', seq_edge_list[si][0]))
		if si < len(seq_edge_list) - 1 and seq_edge_list[si][1] == '+':
			if g.sequence_edges[seq_edge_list[si][0]][2] + 1 == g.sequence_edges[seq_edge_list[si + 1][0]][1]:
				for ci in range(len(g.concordant_edges)):
					if g.concordant_edges[ci][0] == g.sequence_edges[seq_edge_list[si][0]][0] and \
						g.sequence_edges[seq_edge_list[si][0]][2] == g.concordant_edges[ci][1] and \
						g.sequence_edges[seq_edge_list[si + 1][0]][1] == g.concordant_edges[ci][4]:
						path_r.append((g.sequence_edges[seq_edge_list[si][0]][0], g.sequence_edges[seq_edge_list[si][0]][2], '+'))
						path_r.append(('c', ci))
						break
		if si < len(seq_edge_list) - 1 and seq_edge_list[si][1] == '-':
			if g.sequence_edges[seq_edge_list[si][0]][1] - 1 == g.sequence_edges[seq_edge_list[si + 1][0]][2]:
				for ci in range(len(g.concordant_edges)):
					if g.concordant_edges[ci][0] == g.sequence_edges[seq_edge_list[si][0]][0] and \
						g.sequence_edges[seq_edge_list[si + 1][0]][2] == g.concordant_edges[ci][1] and \
						g.sequence_edges[seq_edge_list[si][0]][1] == g.concordant_edges[ci][4]:
						path_r.append((g.sequence_edges[seq_edge_list[si][0]][0], g.sequence_edges[seq_edge_list[si][0]][1], '-'))
						path_r.append(('c', ci))
						break
	return path_r


def chimeric_alignment_to_path_i(g, rints, ai1, ai2, di):
	"""
	Given a breakpoint graph and a list of consecutive alignments, 
		return a traversal from the alignment indexed at ai1 to the alignment indexed at ai2,
		through discordant edge indexed at di

	g: breakpoint graph (object)
	rints: alignment intervals on the reference genome
	ai1: index of the start alignment
	ai2: index of the end alignment
	di: index of discordant edge in g

	Returns: the resulting path as a list of alternating nodes and edges
	"""
	path_ = [('d', di)]
	node1 = (g.discordant_edges[di][0], g.discordant_edges[di][1], g.discordant_edges[di][2])
	node2 = (g.discordant_edges[di][3], g.discordant_edges[di][4], g.discordant_edges[di][5])
	if ai1 > ai2:
		path_ = chimeric_alignment_to_path_l(g, rints, ai2, node2) + path_ + chimeric_alignment_to_path_r(g, rints, ai1, node1)
	else:
		path_ = chimeric_alignment_to_path_l(g, rints, ai1, node1) + path_ + chimeric_alignment_to_path_r(g, rints, ai2, node2)
	return path_


def traverse_through_sequence_edge(g, start_node, end_node):
	"""
	Given a breakpoint graph and two nodes, return a traversal through sequence and concordant edges between the two nodes

	g: breakpoint graph (object)
	start_node: start node
	end_node: end node - start and end node must locate at different (left/right) ends on the corresponding sequence edges

	Returns: the resulting path as a list of alternating nodes and edges
		note that the resulting path (additionally) starts and ends with the given nodes
	"""
	assert start_node[2] != end_node[2]
	path_ = [start_node]
	seqi = g.nodes[start_node][0][0]
	seq_edge = g.sequence_edges[seqi]
	next_end = (seq_edge[0], seq_edge[1], '-')
	if start_node[2] == '-':
		next_end = (seq_edge[0], seq_edge[2], '+')
	path_.append(('s', seqi))
	path_.append(next_end)
	while next_end != end_node:
		try:
			ci = g.nodes[next_end][1][0] 
		except:
			return path_ # ignore the alignments spanning two amplicon intervals
		path_.append(('c', ci))
		cedge = g.concordant_edges[ci]
		next_start = (cedge[0], cedge[1], cedge[2])
		if next_start == next_end:
			next_start = (cedge[3], cedge[4], cedge[5])
		path_.append(next_start)
		seqi = g.nodes[next_start][0][0]
		seq_edge = g.sequence_edges[seqi]
		next_end = (seq_edge[0], seq_edge[1], '-')
		if next_start[2] == '-':
			next_end = (seq_edge[0], seq_edge[2], '+')
		path_.append(('s', seqi))
		path_.append(next_end)
	return path_			


def chimeric_alignment_to_path(g, rints, ai_list, bp_list):
	"""
	Convert chimeric alignments to path
	"""
	path_ = []
	lastnode = ()
	for i in range(len(bp_list)):
		di = bp_list[i]
		node1 = (g.discordant_edges[di][0], g.discordant_edges[di][1], g.discordant_edges[di][2])
		node2 = (g.discordant_edges[di][3], g.discordant_edges[di][4], g.discordant_edges[di][5])
		if ai_list[i][0] > ai_list[i][1]:
			if i == 0:
				path_ = chimeric_alignment_to_path_l(g, rints, ai_list[i][1], node2) + [('d', bp_list[i])]
				lastnode = node1
			else:
				path_ += traverse_through_sequence_edge(g, lastnode, node2)
				path_.append(('d', bp_list[i]))
				lastnode = node1
				if i == len(bp_list) - 1:
					path_ += chimeric_alignment_to_path_r(g, rints, ai_list[i][0], node1)
		else:
			if i == 0:
				path_ = chimeric_alignment_to_path_l(g, rints, ai_list[i][0], node1) + [('d', bp_list[i])]
				lastnode = node2
			else:
				path_ += traverse_through_sequence_edge(g, lastnode, node1)
				path_.append(('d', bp_list[i]))
				lastnode = node2
				if i == len(bp_list) - 1:
					path_ += chimeric_alignment_to_path_r(g, rints, ai_list[i][1], node2)
	return path_


def longest_path_dict(path_constraints_):
	"""
	Convert paths from a list of alternating nodes and edges into a dict of edges.
	Only keep the longest paths, i.e., those which are not a subpath of any other path
	"""
	res_paths = [[], [], []]
	for pathi in range(len(path_constraints_[0])):
		path = path_constraints_[0][pathi]
		path_constraint = dict()
		for ei in range(len(path)):
			if ei % 2 == 0:
				try:
					path_constraint[path[ei]] += 1
				except:
					path_constraint[path[ei]] = 1
		res_paths[0].append(path_constraint)
		res_paths[1].append(pathi)
		res_paths[2].append(path_constraints_[1][pathi])
	for pathi in range(len(res_paths[0]))[::-1]:
		path_constraint = res_paths[0][pathi]
		subpath_flag = -1
		for pathi_ in range(len(res_paths[0])):
			path_constraint_ = res_paths[0][pathi_]
			s1 = 1
			for edge in path_constraint.keys():
				if edge not in path_constraint_:
					s1 = 0
					break
				elif path_constraint_[edge] < path_constraint[edge]:
					s1 = 0
					break
			if s1 == 1 and pathi_ != pathi:
				subpath_flag = pathi_
				break
		if subpath_flag >= 0:
			del res_paths[0][pathi]
			del res_paths[1][pathi]
			res_paths[2][subpath_flag] = max(res_paths[2][subpath_flag], res_paths[2][pathi])
			del res_paths[2][pathi]
	return res_paths
